# Supplementary material for: MGS2AMR: a gene-centric mining of metagenomic sequencing data for pathogens and their antimicrobial resistance profile
Source: Microbiome. 2023 Oct 13;11:223. doi: 10.1186/s40168-023-01674-z (PMC10571262; doi:10.1186/s40168-023-01674-z)
Supplement: Supplementary file 4 — Additional file 3: Metadata utilized for the validation of the MGS2AMR pipeline. ARG: The list of all antimicrobial resistance genes (ARG) evaluated by the pipeline. Backgrounds: Information on metagenomic sequencing data from healthy individuals, sourced from previously published studies (control samples). These data serve as the background for the 1200 samples generated for validation. GeneLinks: The linkage between genotypic information and the ARG tables. Genotypes: Details on the antimicrobial resistance genotypes of all bacteria used in the generation of the 1200 validation samples. Phenotypes: Information on the antimicrobial resistance phenotypes exhibited by all bacteria used in the generation of the 1200 validation samples. SampleInfo: Details on the sequencing data used in the generation of the 1200 validation samples. SEQ2MGS_1200: Input parameters for SEQ2MGS to generate the 1200 validation samples. [file 40168_2023_1674_MOESM3_ESM.xlsx]

## Sheet: ARG
geneId	prot	nucl	gene	subtype	info	nBases	clusterNr	class	subclass	type
1	WP_206627591.1	NG_074760.1	qnrVC	qnrVC8	quinolone resistance pentapeptide repeat protein QnrVC8	657	1..657	QUINOLONE	QUINOLONE	AMR
2	WP_047174394.1	NG_074759.1	qnrE	qnrE4	QnrE family quinolone resistance pentapeptide repeat protein	645	101..745	QUINOLONE	QUINOLONE	AMR
3	WP_010431379.1	NG_074758.1	qnrE	qnrE3	quinolone resistance pentapeptide repeat protein QnrE3	645	101..745	QUINOLONE	QUINOLONE	AMR
4	WP_118860654.1	NG_074757.1	mcr-8	mcr-8.4	phosphoethanolamine--lipid A transferase MCR-8.4	1698	1..1698	COLISTIN	COLISTIN	AMR
5	WP_213994615.1	NG_074756.1	mcr-1	mcr-1.32	phosphoethanolamine--lipid A transferase MCR-1.32	1626	1..1626	COLISTIN	COLISTIN	AMR
6	WP_213994614.1	NG_074755.1	mcr-1	mcr-1.31	phosphoethanolamine--lipid A transferase MCR-1.31	1626	1..1626	COLISTIN	COLISTIN	AMR
7	WP_213994613.1	NG_074754.1	blaVIM	blaVIM-74	subclass B1 metallo-beta-lactamase VIM-74	801	1..801	BETA-LACTAM	CARBAPENEM	AMR
8	WP_172693371.1	NG_074753.1	blaROB	blaROB-9	class A beta-lactamase ROB-9	921	101..1021	BETA-LACTAM	CEPHALOSPORIN	AMR
9	WP_213994612.1	NG_074752.1	blaROB	blaROB-12	class A beta-lactamase ROB-12	933	1..933	BETA-LACTAM	CEPHALOSPORIN	AMR
10	WP_132995818.1	NG_074751.1	blaROB	blaROB-11	class A beta-lactamase ROB-11	918	1..918	BETA-LACTAM	CEPHALOSPORIN	AMR
11	WP_213994611.1	NG_074750.1	blaPDC	blaPDC-483	class C beta-lactamase PDC-483	1194	1..1194	BETA-LACTAM	CEPHALOSPORIN	AMR
12	WP_213994610.1	NG_074749.1	blaPDC	blaPDC-482	class C beta-lactamase PDC-482	1194	1..1194	BETA-LACTAM	CEPHALOSPORIN	AMR
13	WP_213994609.1	NG_074748.1	blaPDC	blaPDC-481	class C beta-lactamase PDC-481	1191	1..1191	BETA-LACTAM	CEPHALOSPORIN	AMR
14	WP_213994608.1	NG_074747.1	blaPDC	blaPDC-480	class C beta-lactamase PDC-480	1194	1..1194	BETA-LACTAM	CEPHALOSPORIN	AMR
15	WP_213994607.1	NG_074746.1	blaPDC	blaPDC-479	class C beta-lactamase PDC-479	1194	1..1194	BETA-LACTAM	CEPHALOSPORIN	AMR
16	WP_213994606.1	NG_074745.1	blaPDC	blaPDC-478	class C beta-lactamase PDC-478	1194	1..1194	BETA-LACTAM	CEPHALOSPORIN	AMR
17	WP_213994605.1	NG_074744.1	blaPDC	blaPDC-477	class C beta-lactamase PDC-477	1194	1..1194	BETA-LACTAM	CEPHALOSPORIN	AMR
18	WP_213994604.1	NG_074743.1	blaOXA	blaOXA-965	OXA-55 family carbapenem-hydrolyzing class D beta-lactamase OXA-965	870	1..870	BETA-LACTAM	BETA-LACTAM	AMR
19	WP_025889747.1	NG_074742.1	blaOXA	blaOXA-964	OXA-55 family carbapenem-hydrolyzing class D beta-lactamase OXA-964	870	1..870	BETA-LACTAM	BETA-LACTAM	AMR
20	WP_213994603.1	NG_074741.1	blaOXA	blaOXA-963	OXA-55 family carbapenem-hydrolyzing class D beta-lactamase OXA-963	870	1..870	BETA-LACTAM	BETA-LACTAM	AMR
21	WP_052248074.1	NG_074740.1	blaOXA	blaOXA-962	OXA-55 family carbapenem-hydrolyzing class D beta-lactamase OXA-962	870	1..870	BETA-LACTAM	BETA-LACTAM	AMR
22	WP_213994602.1	NG_074739.1	blaOXA	blaOXA-961	OXA-55 family carbapenem-hydrolyzing class D beta-lactamase OXA-961	870	1..870	BETA-LACTAM	BETA-LACTAM	AMR
23	WP_213994601.1	NG_074738.1	blaOXA	blaOXA-960	OXA-55 family carbapenem-hydrolyzing class D beta-lactamase OXA-960	870	1..870	BETA-LACTAM	BETA-LACTAM	AMR
24	WP_075112279.1	NG_074737.1	blaOXA	blaOXA-959	OXA-12 family class D beta-lactamase OXA-959	795	1..795	BETA-LACTAM	BETA-LACTAM	AMR
25	WP_058052637.1	NG_074736.1	blaOXA	blaOXA-958	OXA-12 family class D beta-lactamase OXA-958	795	1..795	BETA-LACTAM	BETA-LACTAM	AMR
26	WP_021139936.1	NG_074735.1	blaOXA	blaOXA-956	class D beta-lactamase	795	101..895	BETA-LACTAM	BETA-LACTAM	AMR
27	WP_213994600.1	NG_074734.1	blaOXA	blaOXA-955	OXA-51 family carbapenem-hydrolyzing class D beta-lactamase	825	5..829	BETA-LACTAM	BETA-LACTAM	AMR
28	WP_213994599.1	NG_074733.1	blaOXA	blaOXA-954	OXA-51 family carbapenem-hydrolyzing class D beta-lactamase OXA-954	825	1..825	BETA-LACTAM	BETA-LACTAM	AMR
29	WP_049044515.1	NG_074732.1	blaOXA	blaOXA-953	OXA-229 family carbapenem-hydrolyzing class D beta-lactamase OXA-953	831	1..831	BETA-LACTAM	BETA-LACTAM	AMR
30	WP_213994598.1	NG_074731.1	blaOXA	blaOXA-952	OXA-229 family carbapenem-hydrolyzing class D beta-lactamase OXA-952	831	1..831	BETA-LACTAM	BETA-LACTAM	AMR
31	WP_213994597.1	NG_074730.1	blaOXA	blaOXA-951	OXA-12 family class D beta-lactamase OXA-951	795	1..795	BETA-LACTAM	BETA-LACTAM	AMR
32	WP_029305121.1	NG_074729.1	blaOXA	blaOXA-950	OXA-12 family class D beta-lactamase OXA-950	795	1..795	BETA-LACTAM	BETA-LACTAM	AMR
33	WP_213994596.1	NG_074728.1	blaOXA	blaOXA-791	OXA-114 family class D beta-lactamase OXA-791	828	1..828	BETA-LACTAM	BETA-LACTAM	AMR
34	WP_213994595.1	NG_074727.1	blaOXA	blaOXA-790	OXA-114 family class D beta-lactamase OXA-790	828	1..828	BETA-LACTAM	BETA-LACTAM	AMR
35	WP_133963898.1	NG_074726.1	blaNDM	blaNDM-16b	subclass B1 metallo-beta-lactamase NDM-16b	813	101..913	BETA-LACTAM	CARBAPENEM	AMR
36	WP_103261726.1	NG_074725.1	blaMOX	blaMOX-15	CMY-1/MOX family class C beta-lactamase MOX-15	1152	1..1152	BETA-LACTAM	CEPHALOSPORIN	AMR
37	WP_213994594.1	NG_074724.1	blaKPC	blaKPC-88	carbapenem-hydrolyzing class A beta-lactamase KPC-88	882	1..882	BETA-LACTAM	CARBAPENEM	AMR
38	WP_213994593.1	NG_074723.1	blaKPC	blaKPC-87	carbapenem-hydrolyzing class A beta-lactamase KPC-87	879	1..879	BETA-LACTAM	CARBAPENEM	AMR
39	WP_213994592.1	NG_074722.1	blaKPC	blaKPC-86	carbapenem-hydrolyzing class A beta-lactamase KPC-86	882	1..882	BETA-LACTAM	CARBAPENEM	AMR
40	WP_213994591.1	NG_074721.1	blaKPC	blaKPC-85	carbapenem-hydrolyzing class A beta-lactamase KPC-85	882	1..882	BETA-LACTAM	CARBAPENEM	AMR
41	WP_213994590.1	NG_074720.1	blaKPC	blaKPC-84	carbapenem-hydrolyzing class A beta-lactamase KPC-84	882	1..882	BETA-LACTAM	CARBAPENEM	AMR
42	WP_210205477.1	NG_074719.1	blaKPC	blaKPC-70	class A beta-lactamase KPC-70	882	101..982	BETA-LACTAM	CARBAPENEM	AMR
43	WP_210205486.1	NG_074718.1	blaKPC	blaKPC-69	class A beta-lactamase KPC-69	888	101..988	BETA-LACTAM	CARBAPENEM	AMR
44	WP_210204468.1	NG_074717.1	blaKPC	blaKPC-68	class A beta-lactamase KPC-68	888	101..988	BETA-LACTAM	CARBAPENEM	AMR
45	WP_210204487.1	NG_074716.1	blaKPC	blaKPC-67	class A beta-lactamase KPC-67	900	101..1000	BETA-LACTAM	CARBAPENEM	AMR
46	WP_213994589.1	NG_074715.1	blaKPC	blaKPC-48	carbapenem-hydrolyzing class A beta-lactamase KPC-48	882	1..882	BETA-LACTAM	CARBAPENEM	AMR
47	WP_213994588.1	NG_074714.1	blaKPC	blaKPC-47	carbapenem-hydrolyzing class A beta-lactamase KPC-47	882	1..882	BETA-LACTAM	CARBAPENEM	AMR
48	WP_213994587.1	NG_074713.1	blaIMP	blaIMP-90	subclass B1 metallo-beta-lactamase IMP-90	741	1..741	BETA-LACTAM	CARBAPENEM	AMR
49	WP_069147617.1	NG_074712.1	blaGOB	blaGOB-6	subclass B3 metallo-beta-lactamase GOB-6	873	101..973	BETA-LACTAM	CARBAPENEM	AMR
50	WP_078691374.1	NG_074711.1	blaGOB	blaGOB-4	subclass B3 metallo-beta-lactamase GOB-4	873	101..973	BETA-LACTAM	CARBAPENEM	AMR
51	WP_078411523.1	NG_074710.1	blaGOB	blaGOB-3	subclass B3 metallo-beta-lactamase GOB-3	873	101..973	BETA-LACTAM	CARBAPENEM	AMR
52	WP_213994586.1	NG_074709.1	blaGES	blaGES-48	carbapenem-hydrolyzing class A beta-lactamase GES-48	864	1..864	BETA-LACTAM	CARBAPENEM	AMR
53	WP_213994585.1	NG_074708.1	blaGES	blaGES-47	carbapenem-hydrolyzing class A beta-lactamase GES-47	864	1..864	BETA-LACTAM	CARBAPENEM	AMR
54	WP_213994584.1	NG_074707.1	blaFOX	blaFOX-19	cephalosporin-hydrolyzing class C beta-lactamase FOX-19	1149	1..1149	BETA-LACTAM	CEPHALOSPORIN	AMR
55	WP_213994583.1	NG_074706.1	blaFOX	blaFOX-18	cephalosporin-hydrolyzing class C beta-lactamase FOX-18	1149	1..1149	BETA-LACTAM	CEPHALOSPORIN	AMR
56	WP_213994582.1	NG_074705.1	blaCTX-M	blaCTX-M-246	class A extended-spectrum beta-lactamase CTX-M-246	876	1..876	BETA-LACTAM	CEPHALOSPORIN	AMR
57	WP_213994581.1	NG_074704.1	blaCTX-M	blaCTX-M-245	class A extended-spectrum beta-lactamase CTX-M-245	876	1..876	BETA-LACTAM	CEPHALOSPORIN	AMR
58	WP_213994580.1	NG_074703.1	blaCTX-M	blaCTX-M-243	class A extended-spectrum beta-lactamase CTX-M-243	876	101..976	BETA-LACTAM	CEPHALOSPORIN	AMR
59	WP_213994579.1	NG_074702.1	blaCMY	blaCMY-176	class C beta-lactamase CMY-176	1146	1..1146	BETA-LACTAM	CEPHALOSPORIN	AMR
60	WP_213994578.1	NG_074701.1	blaCMY	blaCMY-175	class C beta-lactamase CMY-175	1146	1..1146	BETA-LACTAM	CEPHALOSPORIN	AMR
61	WP_005391263.1	NG_074700.1	blaCARB	blaCARB-57	carbenicillin-hydrolyzing class A beta-lactamase CARB-57	852	1..852	BETA-LACTAM	BETA-LACTAM	AMR
62	WP_017821520.1	NG_074699.1	blaCARB	blaCARB-56	carbenicillin-hydrolyzing class A beta-lactamase CARB-56	852	1..852	BETA-LACTAM	BETA-LACTAM	AMR
63	WP_213994577.1	NG_074698.1	blaAXC	blaAXC-6	carbapenem-hydrolyzing class A beta-lactamase AXC-6	897	1..897	BETA-LACTAM	CARBAPENEM	AMR
64	WP_211862582.1	NG_074697.1	blaAFM	blaAFM-3	subclass B1 metallo-beta-lactamase AFM-3	804	1..804	BETA-LACTAM	CARBAPENEM	AMR
65	WP_049134845.1	NG_074696.1	blaACT	blaACT-89	cephalosporin-hydrolyzing class C beta-lactamase ACT-89	1146	1..1146	BETA-LACTAM	CEPHALOSPORIN	AMR
66	WP_181240047.1	NG_074695.1	blaACT	blaACT-88	cephalosporin-hydrolyzing class C beta-lactamase ACT-88	1146	1..1146	BETA-LACTAM	CEPHALOSPORIN	AMR
67	WP_003152694.1	NG_074694.1	toprJ1		multidrug efflux transporter outer membrane subunit TOprJ1	1434	101..1534	TETRACYCLINE	TIGECYCLINE	AMR
68	WP_118842627.1	NG_074693.1	tmexD1		multidrug efflux RND transporter permease subunit TMexD1	3135	101..3235	TETRACYCLINE	TIGECYCLINE	AMR
69	WP_118842626.1	NG_074692.1	tmexC1		multidrug efflux RND transporter periplasmic adaptor subunit TMexC1	1164	101..1264	TETRACYCLINE	TIGECYCLINE	AMR
70	WP_101035418.1	NG_074691.1	mef(F)		macrolide efflux MFS transporter Mef(F)	1194	101..1294	MACROLIDE	MACROLIDE	AMR
71	WP_005808062.1	NG_050389.1	cfiA	cfiA	subclass B1 metallo-beta-lactamase CfiA/CcrA	750	91..840	BETA-LACTAM	CARBAPENEM	AMR
72	WP_063860859.1	NG_049333.1	blaNDM	blaNDM-16a	subclass B1 metallo-beta-lactamase NDM-16a	813	1..813	BETA-LACTAM	CARBAPENEM	AMR
73	WP_197749406.1	NG_071207.1	blaNDM	blaNDM-31	subclass B1 metallo-beta-lactamase NDM-31	813	1..813	BETA-LACTAM	CARBAPENEM	AMR
74	WP_197749405.1	NG_071206.1	blaNDM	blaNDM-30	subclass B1 metallo-beta-lactamase NDM-30	813	1..813	BETA-LACTAM	CARBAPENEM	AMR
75	WP_160164897.1	NG_067235.1	mcr-1	mcr-1.23	phosphoethanolamine--lipid A transferase MCR-1.23	1626	1..1626	COLISTIN	COLISTIN	AMR
76	WP_122543028.1	NG_067148.1	blaOKP-B	blaOKP-B-22	class A broad-spectrum beta-lactamase OKP-B-22	861	101..961	BETA-LACTAM	BETA-LACTAM	AMR
77	WP_114508147.1	NG_067152.1	blaOKP-B	blaOKP-B-40	class A broad-spectrum beta-lactamase OKP-B-40	861	101..961	BETA-LACTAM	BETA-LACTAM	AMR
78	WP_049003700.1	NG_067153.1	blaOKP-B	blaOKP-B-41	class A broad-spectrum beta-lactamase OKP-B-41	861	101..961	BETA-LACTAM	BETA-LACTAM	AMR
79	WP_080923375.1	NG_066698.1	blaLEN	blaLEN-30	class A beta-lactamase LEN-30	861	101..961	BETA-LACTAM	BETA-LACTAM	AMR
80	WP_032490448.1	NG_064747.1	blaOXA	blaOXA-392	OXA-1 family class D beta-lactamase OXA-392	831	101..931	BETA-LACTAM	BETA-LACTAM	AMR
81	WP_094321595.1	NG_060580.1	mcr-3	mcr-3.24	phosphoethanolamine--lipid A transferase MCR-3.24	1626	101..1726	COLISTIN	COLISTIN	AMR
82	WP_012541790.1	NG_060510.1	blaLEN	blaLEN-28	class A beta-lactamase LEN-28	861	101..961	BETA-LACTAM	BETA-LACTAM	AMR
83	WP_094315354.1	NG_055523.1	mcr-3	mcr-3.2	phosphoethanolamine--lipid A transferase MCR-3.2	1626	101..1726	COLISTIN	COLISTIN	AMR
84	WP_030695745.1	NG_054655.1	aac(6')		aminoglycoside 6'-N-acetyltransferase	483	101..583	AMINOGLYCOSIDE	AMINOGLYCOSIDE	AMR
85	WP_046622360.1	NG_052536.1	aadA1		ANT(3'')-Ia family aminoglycoside nucleotidyltransferase AadA1	792	101..892	AMINOGLYCOSIDE	STREPTOMYCIN	AMR
86	WP_045332676.1	NG_052462.1	aac(6')-IIc		aminoglycoside N-acetyltransferase AAC(6')-IIc	582	99..680	AMINOGLYCOSIDE	GENTAMICIN/KANAMYCIN/TOBRAMYCIN	AMR
87	WP_058677876.1	NG_052217.1	aac(6')-Ia		aminoglycoside 6'-N-acetyltransferase AAC(6')-Ia	558	101..658	AMINOGLYCOSIDE	AMINOGLYCOSIDE	AMR
88	WP_003950682.1	NG_052138.1	aac(6')		aminoglycoside 6'-N-acetyltransferase	483	101..583	AMINOGLYCOSIDE	AMINOGLYCOSIDE	AMR
89	WP_051645529.1	NG_051559.1	aac(6')-30		aminoglycoside 6'-N-acetyltransferase AAC(6')-30	441	101..541	AMINOGLYCOSIDE	AMINOGLYCOSIDE	AMR
90	WP_023297577.1	NG_049270.1	blaLEN	blaLEN-16	class A beta-lactamase LEN-16	861	101..961	BETA-LACTAM	BETA-LACTAM	AMR
91	WP_032489741.1	NG_050281.1	blaTEM	blaTEM-68	inhibitor-resistant class A extended-spectrum beta-lactamase TEM-68	861	1..861	BETA-LACTAM	CEPHALOSPORIN	AMR
92	WP_048540464.1	NG_047949.1	mecA1		PBP2a family beta-lactam-resistant peptidoglycan transpeptidase MecA1	2001	101..2101	BETA-LACTAM	METHICILLIN	AMR
93	WP_063840272.1	NG_047261.1	aac(3)-VIIa		aminoglycoside N-acetyltransferase AAC(3)-VIIa	867	101..967	AMINOGLYCOSIDE	AMINOGLYCOSIDE	AMR
94	WP_049156962.1	NG_050776.1	blaLEN	blaLEN-11	class A beta-lactamase LEN-11	861	101..961	BETA-LACTAM	BETA-LACTAM	AMR
95	WP_004130122.1	NG_050613.1	blaOXY	blaOXY-4-1	class A extended-spectrum beta-lactamase OXY-4-1	873	101..973	BETA-LACTAM	BETA-LACTAM	AMR
96	WP_003161965.1	NG_050612.1	blaOXA	blaOXA-486	OXA-50 family oxacillin-hydrolyzing class D beta-lactamase OXA-486	789	101..889	BETA-LACTAM	BETA-LACTAM	AMR
97	WP_063864554.1	NG_049859.1	blaOXY	blaOXY-3-1	class A extended-spectrum beta-lactamase OXY-3-1	867	101..967	BETA-LACTAM	BETA-LACTAM	AMR
98	WP_016145058.1	NG_049568.1	blaOXA	blaOXA-271	OXA-213 family carbapenem-hydrolyzing class D beta-lactamase OXA-271	822	101..922	BETA-LACTAM	CARBAPENEM	AMR
99	WP_063852710.1	NG_047954.1	mecB		PBP2a family beta-lactam-resistant peptidoglycan transpeptidase MecB	2025	101..2125	BETA-LACTAM	METHICILLIN	AMR
100	WP_000214125.1	NG_047875.1	floR2		chloramphenicol/florfenicol efflux MFS transporter FloR2	1215	101..1315	PHENICOL	CHLORAMPHENICOL/FLORFENICOL	AMR
101	WP_063844363.1	NG_047704.1	dfrA15		trimethoprim-resistant dihydrofolate reductase DfrA15	474	101..574	TRIMETHOPRIM	TRIMETHOPRIM	AMR
102	WP_063843247.1	NG_047651.1	cmlA4		chloramphenicol efflux MFS transporter CmlA4	1257	101..1357	PHENICOL	CHLORAMPHENICOL	AMR
103	WP_204376219.1	NG_065841.2	dfrA25		trimethoprim-resistant dihydrofolate reductase DfrA25	474	101..574	TRIMETHOPRIM	TRIMETHOPRIM	AMR
104	WP_173288987.1	NG_073572.1	dfrA48		trimethoprim-resistant dihydrofolate reductase DfrA48	474	101..574	TRIMETHOPRIM	TRIMETHOPRIM	AMR
105	WP_204378711.1	NG_073492.1	blaPDC	blaPDC-476	class C beta-lactamase PDC-476	1194	1..1194	BETA-LACTAM	CEPHALOSPORIN	AMR
106	WP_204378710.1	NG_073491.1	blaPDC	blaPDC-475	class C beta-lactamase PDC-475	1194	1..1194	BETA-LACTAM	CEPHALOSPORIN	AMR
107	WP_204378709.1	NG_073490.1	blaPDC	blaPDC-474	class C beta-lactamase PDC-474	1194	1..1194	BETA-LACTAM	CEPHALOSPORIN	AMR
108	WP_204378708.1	NG_073489.1	blaPDC	blaPDC-473	class C beta-lactamase PDC-473	1179	1..1179	BETA-LACTAM	CEPHALOSPORIN	AMR
109	WP_204376247.1	NG_073486.1	fosU	fosU2	fosfomycin resistance glutathione transferase FosU2	414	1..414	FOSFOMYCIN	FOSFOMYCIN	AMR
110	WP_204376246.1	NG_073485.1	fosU	fosU1	fosfomycin resistance glutathione transferase FosU1	414	1..414	FOSFOMYCIN	FOSFOMYCIN	AMR
111	WP_202089433.1	NG_073484.1	blaPER	blaPER-16	class A extended-spectrum beta-lactamase PER-16	927	1..927	BETA-LACTAM	CEPHALOSPORIN	AMR
112	WP_204376245.1	NG_073483.1	blaPDC	blaPDC-472	class C beta-lactamase PDC-472	1194	1..1194	BETA-LACTAM	CEPHALOSPORIN	AMR
113	WP_204376244.1	NG_073482.1	blaPDC	blaPDC-471	class C beta-lactamase PDC-471	1194	1..1194	BETA-LACTAM	CEPHALOSPORIN	AMR
114	WP_204376243.1	NG_073481.1	blaPDC	blaPDC-470	class C beta-lactamase PDC-470	1194	1..1194	BETA-LACTAM	CEPHALOSPORIN	AMR
115	WP_204376242.1	NG_073480.1	blaPDC	blaPDC-469	class C beta-lactamase PDC-469	1194	1..1194	BETA-LACTAM	CEPHALOSPORIN	AMR
116	WP_204376241.1	NG_073479.1	blaPDC	blaPDC-468	class C beta-lactamase PDC-468	1194	1..1194	BETA-LACTAM	CEPHALOSPORIN	AMR
117	WP_204376240.1	NG_073478.1	blaPDC	blaPDC-467	class C beta-lactamase PDC-467	1194	1..1194	BETA-LACTAM	CEPHALOSPORIN	AMR
118	WP_204376239.1	NG_073477.1	blaOXA	blaOXA-949	OXA-679 family carbapenem-hydrolyzing class D beta-lactamase OXA-949	828	1..828	BETA-LACTAM	CARBAPENEM	AMR
119	WP_204376238.1	NG_073476.1	blaOXA	blaOXA-948	OXA-679 family carbapenem-hydrolyzing class D beta-lactamase OXA-948	831	1..831	BETA-LACTAM	CARBAPENEM	AMR
120	WP_204376237.1	NG_073475.1	blaOXA	blaOXA-947	OXA-679 family carbapenem-hydrolyzing class D beta-lactamase OXA-947	828	1..828	BETA-LACTAM	CARBAPENEM	AMR
121	WP_204376236.1	NG_073474.1	blaOXA	blaOXA-946	OXA-679 family carbapenem-hydrolyzing class D beta-lactamase OXA-946	831	1..831	BETA-LACTAM	CARBAPENEM	AMR
122	WP_204376235.1	NG_073473.1	blaOXA	blaOXA-945	OXA-143 family carbapenem-hydrolyzing class D beta-lactamase OXA-945	828	1..828	BETA-LACTAM	BETA-LACTAM	AMR
123	WP_047480628.1	NG_073472.1	blaOXA	blaOXA-927	OXA-51 family carbapenem-hydrolyzing class D beta-lactamase OXA-927	825	1..825	BETA-LACTAM	BETA-LACTAM	AMR
124	WP_202781289.1	NG_073471.1	blaKPC	blaKPC-82	inhibitor-resistant class A beta-lactamase KPC-82	888	1..888	BETA-LACTAM	CARBAPENEM	AMR
125	WP_204376234.1	NG_073470.1	blaKPC	blaKPC-81	carbapenem-hydrolyzing class A beta-lactamase KPC-81	879	1..879	BETA-LACTAM	CARBAPENEM	AMR
126	WP_204376233.1	NG_073469.1	blaKPC	blaKPC-80	carbapenem-hydrolyzing class A beta-lactamase KPC-80	891	1..891	BETA-LACTAM	CARBAPENEM	AMR
127	WP_204376232.1	NG_073468.1	blaKPC	blaKPC-65	class A beta-lactamase KPC-65	888	1..888	BETA-LACTAM	CARBAPENEM	AMR
128	WP_204376231.1	NG_073467.1	blaKPC	blaKPC-64	class A beta-lactamase KPC-64	885	1..885	BETA-LACTAM	CARBAPENEM	AMR
129	WP_204376230.1	NG_073466.1	blaKPC	blaKPC-63	class A beta-lactamase KPC-63	882	1..882	BETA-LACTAM	CARBAPENEM	AMR
130	WP_204376229.1	NG_073465.1	blaKPC	blaKPC-62	class A beta-lactamase KPC-62	882	1..882	BETA-LACTAM	CARBAPENEM	AMR
131	WP_204376228.1	NG_073464.1	blaIMI	blaIMI-21	carbapenem-hydrolyzing class A beta-lactamase IMI-21	879	1..879	BETA-LACTAM	CARBAPENEM	AMR
132	WP_204376227.1	NG_073463.1	blaGMB	blaGMB-1	subclass B1 metallo-beta-lactamase GMB-1	813	1..813	BETA-LACTAM	CARBAPENEM	AMR
133	WP_204376226.1	NG_073462.1	blaFRI	blaFRI-10	carbapenem-hydrolyzing class A beta-lactamase FRI-10	885	1..885	BETA-LACTAM	CARBAPENEM	AMR
134	WP_114999921.1	NG_073461.1	blaEBR	blaEBR-4	subclass B1 metallo-beta-lactamase EBR-4	708	1..708	BETA-LACTAM	CARBAPENEM	AMR
135	WP_204376225.1	NG_073460.1	blaCTX-M	blaCTX-M-244	class A extended-spectrum beta-lactamase CTX-M-244	876	1..876	BETA-LACTAM	CEPHALOSPORIN	AMR
136	WP_200302238.1	NG_073459.1	blaCMY	blaCMY-174	class C beta-lactamase CMY-174	1146	101..1246	BETA-LACTAM	CEPHALOSPORIN	AMR
137	WP_204376224.1	NG_073458.1	blaAFM	blaAFM-2	subclass B1 metallo-beta-lactamase AFM-2	804	1..804	BETA-LACTAM	CARBAPENEM	AMR
138	WP_204376223.1	NG_073457.1	blaADC	blaADC-256	class C beta-lactamase ADC-256	1152	1..1152	BETA-LACTAM	CEPHALOSPORIN	AMR
139	WP_150378267.1	NG_073455.1	tet(X5)		tetracycline-inactivating monooxygenase Tet(X5)	1167	101..1267	TETRACYCLINE	TETRACYCLINE	AMR
140	WP_204376222.1	NG_073454.1	tet(X1)		tetracycline-inactivating monooxygenase Tet(X1)	1140	101..1240	TETRACYCLINE	TETRACYCLINE	AMR
141	WP_204313011.1	NG_073453.1	tet(W/32/O)		tetracycline resistance ribosomal protection mosaic protein Tet(W/32/O)	1920	101..2020	TETRACYCLINE	TETRACYCLINE	AMR
142	WP_013646121.1	NG_073452.1	tet(O/W/32/O)		tetracycline resistance ribosomal protection mosaic protein Tet(O/W/32/O)	1920	101..2020	TETRACYCLINE	TETRACYCLINE	AMR
143	WP_204313008.1	NG_073451.1	tet(O/W)		tetracycline resistance ribosomal protection mosaic protein Tet(O/W)	1920	1..1920	TETRACYCLINE	TETRACYCLINE	AMR
144	WP_204376221.1	NG_073450.1	fosM3		fosfomycin resistance protein FosM3	429	1..429	FOSFOMYCIN	FOSFOMYCIN	AMR
145	WP_066187568.1	NG_073449.1	fosM2		fosfomycin resistance protein FosM2	420	1..420	FOSFOMYCIN	FOSFOMYCIN	AMR
146	WP_102272729.1	NG_073448.1	fosM1		fosfomycin resistance protein FosM1	423	1..423	FOSFOMYCIN	FOSFOMYCIN	AMR
147	WP_204376220.1	NG_073446.1	dfrA44		trimethoprim-resistant dihydrofolate reductase DfrA44	531	101..631	TRIMETHOPRIM	TRIMETHOPRIM	AMR
148	WP_011977799.1	NG_073445.1	dfrA4		trimethoprim-resistant dihydrofolate reductase DfrA4	792	101..892	TRIMETHOPRIM	TRIMETHOPRIM	AMR
149	WP_197749404.1	NG_071205.1	blaKPC	blaKPC-79	inhibitor-resistant class A extended-spectrum beta-lactamase KPC-79	903	101..1003	BETA-LACTAM	CEPHALOSPORIN	AMR
150	WP_161507793.1	NG_070181.1	blaOXA	blaOXA-917	carbapenem-hydrolyzing class D beta-lactamase OXA-917	795	1..795	BETA-LACTAM	CARBAPENEM	AMR
151	WP_156649232.1	NG_068176.1	blaKPC	blaKPC-53	KPC family carbapenem-hydrolyzing class A beta-lactamase	888	101..988	BETA-LACTAM	CEPHALOSPORIN	AMR
152	WP_122634437.1	NG_062353.1	tet(W/N/W)		tetracycline resistance ribosomal protection protein Tet(W/N/W)	1920	101..2020	TETRACYCLINE	TETRACYCLINE	AMR
153	WP_024160783.1	NG_065853.1	tet(X3)		tetracycline-inactivating monooxygenase Tet(X3)	1167	101..1267	TETRACYCLINE	TETRACYCLINE	AMR
154	WP_094309310.1	NG_065852.1	tet(X4)		tetracycline-inactivating monooxygenase Tet(X4)	1158	101..1258	TETRACYCLINE	TETRACYCLINE	AMR
155	WP_122634439.1	NG_062355.1	blaOXA	blaOXA-679	carbapenem-hydrolyzing class D beta-lactamase OXA-679	831	1..831	BETA-LACTAM	CARBAPENEM	AMR
156	WP_116786836.1	NG_061623.1	blaOXA	blaOXA-730	OXA-679 family carbapenem-hydrolyzing class D beta-lactamase OXA-730	831	1..831	BETA-LACTAM	CARBAPENEM	AMR
157	WP_003726635.1	NG_055654.1	fosX		fosfomycin resistance hydrolase FosX	402	101..502	FOSFOMYCIN	FOSFOMYCIN	AMR
158	WP_096807440.1	NG_055581.1	blaOXA	blaOXA-427	carbapenem-hydrolyzing class D beta-lactamase OXA-427	795	1..795	BETA-LACTAM	CARBAPENEM	AMR
159	WP_034072810.1	NG_052409.1	dfrA47		trimethoprim-resistant dihydrofolate reductase DfrA47	498	101..598	TRIMETHOPRIM	TRIMETHOPRIM	AMR
160	WP_071846242.1	NG_052264.1	dfrA33		trimethoprim-resistant dihydrofolate reductase DfrA33	498	101..598	TRIMETHOPRIM	TRIMETHOPRIM	AMR
161	WP_063859960.1	NG_048937.1	blaCTX-M	blaCTX-M-151	CTX-M-like class A extended-spectrum beta-lactamase CTX-M-151	915	101..1015	BETA-LACTAM	CEPHALOSPORIN	AMR
162	WP_063844371.1	NG_047718.1	dfrA33		trimethoprim-resistant dihydrofolate reductase DfrA33	498	88..585	TRIMETHOPRIM	TRIMETHOPRIM	AMR
163	WP_045899678.1	NG_047674.1	dfrA29		trimethoprim-resistant dihydrofolate reductase DfrA29	474	31..504	TRIMETHOPRIM	TRIMETHOPRIM	AMR
164	WP_015060917.1	NG_048307.1	tet(X3)		tetracycline-inactivating monooxygenase Tet(X3)	1161	101..1261	TETRACYCLINE	TETRACYCLINE	AMR
165	WP_063856421.1	NG_048294.1	tet(O/W/O)		tetracycline resistance ribosomal protection mosaic protein Tet(O/W/O)	1920	100..2019	TETRACYCLINE	TETRACYCLINE	AMR
166	WP_063856420.1	NG_048293.1	tet(O/W/32/O)		tetracycline resistance ribosomal protection mosaic protein Tet(O/W/32/O)	1920	1..1920	TETRACYCLINE	TETRACYCLINE	AMR
167	WP_015573056.1	NG_048124.1	tet(O/32/O)		tetracycline resistance ribosomal protection mosaic protein Tet(O/32/O)	1920	101..2020	TETRACYCLINE	TETRACYCLINE	AMR
168	WP_015860243.1	NG_050584.1	fosX		FosX/FosE/FosI family fosfomycin resistance hydrolase	465	101..565	FOSFOMYCIN	FOSFOMYCIN	AMR
169	WP_004923134.1	NG_048685.1	blaADC	blaADC-8	ADC-like class C beta-lactamase ADC-8	1194	1..1194	BETA-LACTAM	CEPHALOSPORIN	AMR
170	WP_015060600.1	NG_048308.1	tet(X2)		tetracycline-inactivating monooxygenase Tet(X2)	1167	101..1267	TETRACYCLINE	TETRACYCLINE	AMR
171	WP_063856444.1	NG_048306.1	tet(X5)		tetracycline-inactivating monooxygenase Tet(X5)	1137	1..1137	TETRACYCLINE	TETRACYCLINE	AMR
172	WP_008651082.1	NG_048305.1	tet(X2)		tetracycline-inactivating monooxygenase Tet(X2)	1167	101..1267	TETRACYCLINE	TETRACYCLINE	AMR
173	WP_063856436.1	NG_048304.1	tet(X2)		tetracycline-inactivating monooxygenase Tet(X2)	1167	101..1267	TETRACYCLINE	TETRACYCLINE	AMR
174	WP_063856419.1	NG_048292.1	tet(O/W/32/O)		tetracycline resistance ribosomal protection mosaic protein Tet(O/W/32/O)	1920	29..1948	TETRACYCLINE	TETRACYCLINE	AMR
175	WP_054336482.1	NG_048285.1	tet(O/W/O)		tetracycline resistance ribosomal protection mosaic protein Tet(O/W/O)	1920	1..1920	TETRACYCLINE	TETRACYCLINE	AMR
176	WP_024963478.1	NG_048284.1	tet(W/N/W)		tetracycline resistance ribosomal protection protein Tet(W/N/W)	1920	101..2020	TETRACYCLINE	TETRACYCLINE	AMR
177	WP_002872163.1	NG_048259.1	tet(O/M/O)		tetracycline resistance ribosomal protection protein Tet(O)	1920	1..1920	TETRACYCLINE	TETRACYCLINE	AMR
178	WP_010989789.1	NG_047899.1	fosX		fosfomycin resistance hydrolase FosX	402	101..502	FOSFOMYCIN	FOSFOMYCIN	AMR
179	WP_014714131.1	NG_047897.1	fosI		fosfomycin resistance hydrolase FosI	405	101..505	FOSFOMYCIN	FOSFOMYCIN	AMR
180	WP_063851233.1	NG_047896.1	fosX	fosH	fosfomycin resistance hydrolase FosH	402	101..502	FOSFOMYCIN	FOSFOMYCIN	AMR
181	WP_054882068.1	NG_047893.1	fosE		fosfomycin resistance hydrolase FosE	405	101..505	FOSFOMYCIN	FOSFOMYCIN	AMR
182	WP_063844461.1	NG_047735.1	dfrA46		trimethoprim-resistant dihydrofolate reductase DfrA46	474	101..574	TRIMETHOPRIM	TRIMETHOPRIM	AMR
183	WP_032084013.1	NG_047729.1	dfrA32		trimethoprim-resistant dihydrofolate reductase DfrA32	474	101..574	TRIMETHOPRIM	TRIMETHOPRIM	AMR
184	WP_001749985.1	NG_047723.1	dfrA27		trimethoprim-resistant dihydrofolate reductase DfrA27	474	101..574	TRIMETHOPRIM	TRIMETHOPRIM	AMR
185	WP_004187529.1	NG_047715.1	dfrA21		trimethoprim-resistant dihydrofolate reductase DfrA21	498	1..498	TRIMETHOPRIM	TRIMETHOPRIM	AMR
186	WP_174771641.1	NG_071231.1	qnrB	qnrB93	QnrB family quinolone resistance pentapeptide repeat protein	645	101..745	QUINOLONE	QUINOLONE	AMR
187	WP_181497495.1	NG_071230.1	mcr-3	mcr-3.41	MCR-3 family phosphoethanolamine--lipid A transferase	1623	101..1723	COLISTIN	COLISTIN	AMR
188	WP_193683783.1	NG_071229.1	cfiA	cfiA28	CfiA family subclass B1 metallo-beta-lactamase	750	18..767	BETA-LACTAM	CARBAPENEM	AMR
189	WP_197749418.1	NG_071228.1	cfiA	cfiA27	subclass B1 metallo-beta-lactamase CfiA27	750	1..750	BETA-LACTAM	CARBAPENEM	AMR
190	WP_197749417.1	NG_071227.1	cfiA	cfiA26	subclass B1 metallo-beta-lactamase CfiA26	750	1..750	BETA-LACTAM	CARBAPENEM	AMR
191	WP_197749416.1	NG_071226.1	blaTEM	blaTEM-243	class A beta-lactamase TEM-243	861	1..861	BETA-LACTAM	BETA-LACTAM	AMR
192	WP_094353585.1	NG_071225.1	blaTEM	blaTEM-103	TEM family class A beta-lactamase	861	101..961	BETA-LACTAM	BETA-LACTAM	AMR
193	WP_197749415.1	NG_071224.1	blaPDC	blaPDC-466	class C beta-lactamase PDC-466	1194	1..1194	BETA-LACTAM	CEPHALOSPORIN	AMR
194	WP_197749414.1	NG_071223.1	blaPDC	blaPDC-465	class C beta-lactamase PDC-465	1194	1..1194	BETA-LACTAM	CEPHALOSPORIN	AMR
195	WP_197749413.1	NG_071222.1	blaPDC	blaPDC-464	class C beta-lactamase PDC-464	1194	1..1194	BETA-LACTAM	CEPHALOSPORIN	AMR
196	WP_197749412.1	NG_071221.1	blaPDC	blaPDC-463	class C beta-lactamase PDC-463	1194	1..1194	BETA-LACTAM	CEPHALOSPORIN	AMR
197	WP_197749411.1	NG_071220.1	blaPDC	blaPDC-462	class C beta-lactamase PDC-462	1194	1..1194	BETA-LACTAM	CEPHALOSPORIN	AMR
198	WP_197749410.1	NG_071219.1	blaPDC	blaPDC-461	class C beta-lactamase PDC-461	1194	1..1194	BETA-LACTAM	CEPHALOSPORIN	AMR
199	WP_197749409.1	NG_071218.1	blaPDC	blaPDC-460	class C beta-lactamase PDC-460	1194	1..1194	BETA-LACTAM	CEPHALOSPORIN	AMR
200	WP_197749408.1	NG_071217.1	blaPDC	blaPDC-459	class C beta-lactamase PDC-459	1194	1..1194	BETA-LACTAM	CEPHALOSPORIN	AMR
201	WP_197749407.1	NG_071216.1	blaPDC	blaPDC-458	class C beta-lactamase PDC-458	1194	1..1194	BETA-LACTAM	CEPHALOSPORIN	AMR
202	WP_086398931.1	NG_071215.1	blaOXA	blaOXA-943	OXA-213 family carbapenem-hydrolyzing class D beta-lactamase OXA-943	822	101..922	BETA-LACTAM	BETA-LACTAM	AMR
203	WP_078225401.1	NG_071214.1	blaOXA	blaOXA-942	OXA-213 family carbapenem-hydrolyzing class D beta-lactamase OXA-942	822	101..922	BETA-LACTAM	BETA-LACTAM	AMR
204	WP_086395021.1	NG_071213.1	blaOXA	blaOXA-941	OXA-213 family carbapenem-hydrolyzing class D beta-lactamase OXA-941	822	101..922	BETA-LACTAM	BETA-LACTAM	AMR
205	WP_086442870.1	NG_071212.1	blaOXA	blaOXA-940	OXA-51 family carbapenem-hydrolyzing class D beta-lactamase OXA-940	825	101..925	BETA-LACTAM	BETA-LACTAM	AMR
206	WP_086261538.1	NG_071211.1	blaOXA	blaOXA-939	OXA-51 family carbapenem-hydrolyzing class D beta-lactamase OXA-939	825	101..925	BETA-LACTAM	BETA-LACTAM	AMR
207	WP_086263559.1	NG_071210.1	blaOXA	blaOXA-938	OXA-51 family carbapenem-hydrolyzing class D beta-lactamase OXA-938	825	101..925	BETA-LACTAM	BETA-LACTAM	AMR
208	WP_034081711.1	NG_071209.1	blaOXA	blaOXA-937	OXA-50 family oxacillin-hydrolyzing class D beta-lactamase OXA-937	789	1..789	BETA-LACTAM	BETA-LACTAM	AMR
209	WP_004641493.1	NG_071208.1	blaOXA	blaOXA-936	OXA-214 family carbapenem-hydrolyzing class D beta-lactamase	828	101..928	BETA-LACTAM	BETA-LACTAM	AMR
210	WP_197749403.1	NG_071204.1	blaKPC	blaKPC-78	inhibitor-resistant carbapenem-hydrolyzing class A beta-lactamase KPC-78	882	1..882	BETA-LACTAM	CARBAPENEM	AMR
211	WP_197749402.1	NG_071203.1	blaKPC	blaKPC-49	carbapenem-hydrolyzing class A beta-lactamase KPC-49	882	1..882	BETA-LACTAM	CARBAPENEM	AMR
212	WP_197749401.1	NG_071202.1	blaGES	blaGES-46	class A beta-lactamase GES-46	864	1..864	BETA-LACTAM	CEPHALOSPORIN	AMR
213	WP_022575343.1	NG_071201.1	blaADC	blaADC-255	class C beta-lactamase ADC-255	1152	101..1252	BETA-LACTAM	CEPHALOSPORIN	AMR
214	WP_031996777.1	NG_071200.1	blaADC	blaADC-254	class C beta-lactamase ADC-254	1152	101..1252	BETA-LACTAM	CEPHALOSPORIN	AMR
215	WP_086394244.1	NG_071199.1	blaADC	blaADC-253	class C beta-lactamase ADC-253	1152	101..1252	BETA-LACTAM	CEPHALOSPORIN	AMR
216	WP_086399847.1	NG_071198.1	blaADC	blaADC-252	class C beta-lactamase ADC-252	1152	101..1252	BETA-LACTAM	CEPHALOSPORIN	AMR
217	WP_086443396.1	NG_071197.1	blaADC	blaADC-251	class C beta-lactamase ADC-251	1152	101..1252	BETA-LACTAM	CEPHALOSPORIN	AMR
218	WP_086329657.1	NG_071196.1	blaADC	blaADC-250	class C beta-lactamase ADC-250	1155	87..1241	BETA-LACTAM	CEPHALOSPORIN	AMR
219	WP_001211200.1	NG_071195.1	blaADC	blaADC-249	class C beta-lactamase ADC-249	1152	101..1252	BETA-LACTAM	CEPHALOSPORIN	AMR
220	WP_021511005.1	NG_071194.1	blaADC	blaADC-248	class C beta-lactamase ADC-248	1152	101..1252	BETA-LACTAM	CEPHALOSPORIN	AMR
221	WP_032058755.1	NG_071193.1	blaADC	blaADC-247	class C beta-lactamase ADC-247	1152	101..1252	BETA-LACTAM	CEPHALOSPORIN	AMR
222	WP_031976577.1	NG_071192.1	blaADC	blaADC-246	class C beta-lactamase ADC-246	1152	101..1252	BETA-LACTAM	CEPHALOSPORIN	AMR
223	WP_032005249.1	NG_071191.1	blaADC	blaADC-245	class C beta-lactamase ADC-245	1152	101..1252	BETA-LACTAM	CEPHALOSPORIN	AMR
224	WP_032017586.1	NG_071190.1	blaADC	blaADC-244	class C beta-lactamase ADC-244	1152	101..1252	BETA-LACTAM	CEPHALOSPORIN	AMR
225	WP_001211199.1	NG_071189.1	blaADC	blaADC-243	class C beta-lactamase ADC-243	1152	101..1252	BETA-LACTAM	CEPHALOSPORIN	AMR
226	WP_047481394.1	NG_071188.1	blaADC	blaADC-242	class C beta-lactamase ADC-242	1152	101..1252	BETA-LACTAM	CEPHALOSPORIN	AMR
227	WP_001211198.1	NG_071187.1	blaADC	blaADC-241	class C beta-lactamase ADC-241	1152	101..1252	BETA-LACTAM	CEPHALOSPORIN	AMR
228	WP_001211207.1	NG_071186.1	blaADC	blaADC-240	class C beta-lactamase ADC-240	1152	87..1238	BETA-LACTAM	CEPHALOSPORIN	AMR
229	WP_031981814.1	NG_071185.1	blaADC	blaADC-239	class C beta-lactamase ADC-239	1152	101..1252	BETA-LACTAM	CEPHALOSPORIN	AMR
230	WP_002058891.1	NG_071184.1	blaADC	blaADC-238	class C beta-lactamase ADC-238	1152	101..1252	BETA-LACTAM	CEPHALOSPORIN	AMR
231	WP_086262823.1	NG_071183.1	blaADC	blaADC-237	class C beta-lactamase ADC-237	1152	101..1252	BETA-LACTAM	CEPHALOSPORIN	AMR
232	WP_124470450.1	NG_071182.1	tet(64)		tetracycline efflux MFS transporter Tet(64)	1191	101..1291	TETRACYCLINE	TETRACYCLINE	AMR
233	WP_050437591.1	NG_071181.1	tet(63)		tetracycline efflux MFS transporter Tet(63)	1380	101..1480	TETRACYCLINE	TETRACYCLINE	AMR
234	WP_197749400.1	NG_071180.1	tet(62)		tetracycline efflux MFS transporter Tet(62)	1182	101..1282	TETRACYCLINE	TETRACYCLINE	AMR
235	WP_101035417.1	NG_071179.1	msr(G)		ABC-F type ribosomal protection protein Msr(G)	1458	101..1558	MACROLIDE	MACROLIDE	AMR
236	WP_165713684.1	NG_071178.1	lsa(D)		ABC-F type ribosomal protection protein Lsa(D)	1494	1..1494	LINCOSAMIDE/STREPTOGRAMIN	LINCOSAMIDE/STREPTOGRAMIN	AMR
237	WP_045475347.1	NG_071176.1	dfrA42		trimethoprim-resistant dihydrofolate reductase DfrA42	534	101..634	TRIMETHOPRIM	TRIMETHOPRIM	AMR
238	WP_197749399.1	NG_071175.1	dfrA38		trimethoprim-resistant dihydrofolate reductase DfrA38	501	101..601	TRIMETHOPRIM	TRIMETHOPRIM	AMR
239	WP_188331861.1	NG_070721.1	dfrA43		trimethoprim-resistant dihydrofolate reductase DfrA43	588	101..688	TRIMETHOPRIM	TRIMETHOPRIM	AMR
240	WP_122630840.1	NG_062248.1	aac(6')-Ie/aph(2'')		bifunctional AAC(6')-Ie family aminoglycoside N-acetyltransferase/APH(2'') family aminoglycoside O-phosphotransferase	1452	101..1552	AMINOGLYCOSIDE	AMIKACIN/KANAMYCIN/TOBRAMYCIN	AMR
241	WP_057097547.1	NG_062220.1	aac(6')-Ie/aph(2'')-If2		bifunctional aminoglycoside N-acetyltransferase AAC(6')-Ie2/aminoglycoside O-phosphotransferase APH(2'')-If2	1455	1..1455	AMINOGLYCOSIDE	AMIKACIN/KANAMYCIN/TOBRAMYCIN	AMR
242	WP_071846358.1	NG_052478.1	blaPSE	blaCARB-55	PSE family carbenicillin-hydrolyzing class A beta-lactamase CARB-55	867	101..967	BETA-LACTAM	BETA-LACTAM	AMR
243	WP_071846307.1	NG_052372.1	estX/sat2		bifunctional putative esterase EstX/streptothricin N-acetyltransferase Sat1	1506	101..1606	STREPTOTHRICIN	STREPTOTHRICIN	AMR
244	WP_071593228.1	NG_052052.1	catB8/aac(6')-Ib'		bifunctional type B-3 chloramphenicol O-acetyltransferase CatB8/aminoglycoside N-acetyltransferase AAC(6')-Ib	1260	90..1349	AMINOGLYCOSIDE	GENTAMICIN	AMR
245	WP_070342373.1	NG_051910.1	ant(3'')-Ij/aac(6')-IIa		bifunctional aminoglycoside nucleotidyltransferase ANT(3'')-Ia/aminoglycoside N-acetyltransferase AAC(6')-IIa	1374	101..1474	AMINOGLYCOSIDE	STREPTOMYCIN/SPECTINOMYCIN	AMR
246	WP_063839877.1	NG_047216.1	blaOXA/blaLRA13		bifunctional class C beta-lactamase/class D beta-lactamase fusion protein LRA-13	1830	101..1930	BETA-LACTAM	BETA-LACTAM	AMR
247	WP_063839878.1	NG_047218.1	ant(3'')-Ih/aac(6')-IId		bifunctional aminoglycoside nucleotidyltransferase ANT(3'')-Ih/aminoglycoside N-acetyltransferase AAC(6')-Iid	1392	101..1492	AMINOGLYCOSIDE	STREPTOMYCIN/SPECTINOMYCIN	AMR
248	WP_012655884.1	NG_047217.1	aac(6')-Ie/aph(2'')-Ia		bifunctional aminoglycoside N-acetyltransferase AAC(6')-Ie/aminoglycoside O-phosphotransferase APH(2'')-Ia	1476	101..1576	AMINOGLYCOSIDE	AMIKACIN/KANAMYCIN/TOBRAMYCIN	AMR
249	WP_063839875.1	NG_047214.1	ant(3'')-Ij/aac(6')-Ib		bifunctional aminoglycoside nucleotidyltransferase ANT(3'')-Ij/aminoglycoside N-acetyltransferase AAC(6')-Ib	1392	101..1492	AMINOGLYCOSIDE	STREPTOMYCIN/SPECTINOMYCIN	AMR
250	WP_063838853.1	NG_047213.1	aac(6')-30/aac(6')-Ib'		bifunctional aminoglycoside N-acetyltransferase AAC(6')-30/aminoglycoside N-acetyltransferase AAC(6')-Ib'	987	101..1087	AMINOGLYCOSIDE	GENTAMICIN	AMR
251	WP_032490744.1	NG_047212.1	aac(6')-Ie/aph(2'')-Ia		bifunctional aminoglycoside N-acetyltransferase AAC(6')-Ie/aminoglycoside O-phosphotransferase APH(2'')-Ia	1440	101..1540	AMINOGLYCOSIDE	AMIKACIN/KANAMYCIN/TOBRAMYCIN	AMR
252	WP_063838852.1	NG_047210.1	aac(3)-Ib/aac(6')-Ib''		bifunctional aminoglycoside N-acetyltransferase AAC(3)-Ib/aminoglycoside N-acetyltransferase AAC(6')-Ib''	1005	101..1105	AMINOGLYCOSIDE	KANAMYCIN/TOBRAMYCIN	AMR
253	WP_001028144.1	NG_047055.1	aac(6')-Ie/aph(2'')-Ia		aminoglycoside O-phosphotransferase APH(2'')-Ia	1440	101..1540	AMINOGLYCOSIDE	AMIKACIN/KANAMYCIN/TOBRAMYCIN	AMR
254	WP_141989064.1	NG_070900.1	blaOXA	blaOXA-935	OXA-10 family class D beta-lactamase OXA-935	801	101..901	BETA-LACTAM	BETA-LACTAM	AMR
255	WP_121331722.1	NG_070899.1	blaOXA	blaOXA-932	OXA-10 family class D beta-lactamase OXA-932	801	1..801	BETA-LACTAM	BETA-LACTAM	AMR
256	WP_194293137.1	NG_070898.1	blaOXA	blaOXA-893	OXA-23 family carbapenem-hydrolyzing class D beta-lactamase OXA-893	822	1..822	BETA-LACTAM	BETA-LACTAM	AMR
257	WP_194293136.1	NG_070897.1	blaKPC	blaKPC-77	carbapenem-hydrolyzing class A beta-lactamase KPC-77	882	1..882	BETA-LACTAM	CARBAPENEM	AMR
258	WP_194293135.1	NG_070896.1	blaKPC	blaKPC-76	class A beta-lactamase KPC-76	903	101..1003	BETA-LACTAM	CARBAPENEM	AMR
259	WP_194293134.1	NG_070895.1	blaKPC	blaKPC-71	inhibitor-resistant class A beta-lactamase KPC-71	885	1..885	BETA-LACTAM	CARBAPENEM	AMR
260	WP_194293133.1	NG_070894.1	blaIMI	blaIMI-20	carbapenem-hydrolyzing class A beta-lactamase IMI-20	879	1..879	BETA-LACTAM	CARBAPENEM	AMR
261	WP_194293132.1	NG_070893.1	blaAAK	blaAAK-1	class A beta-lactamase AAK-1	861	1..861	BETA-LACTAM	BETA-LACTAM	AMR
262	WP_052905207.1	NG_070892.1	grdA		gentamicin resistance ATP-binding protein GrdA	507	56..562	AMINOGLYCOSIDE	GENTAMICIN	AMR
263	WP_162615879.1	NG_070891.1	gar		gentamicin resistance ATP-binding protein Gar	504	101..604	AMINOGLYCOSIDE	GENTAMICIN	AMR
264	WP_194293131.1	NG_070890.1	gar		gentamicin resistance ATP-binding protein Gar	504	101..604	AMINOGLYCOSIDE	GENTAMICIN	AMR
265	WP_115421099.1	NG_070889.1	cml		Cml family chloramphenicol efflux MFS transporter	1203	101..1303	PHENICOL	CHLORAMPHENICOL	AMR
266	WP_061345584.1	NG_070888.1	cml		Cml family chloramphenicol efflux MFS transporter	1194	101..1294	PHENICOL	CHLORAMPHENICOL	AMR
267	WP_011552636.1	NG_070887.1	cml		Cml family chloramphenicol efflux MFS transporter	1236	101..1336	PHENICOL	CHLORAMPHENICOL	AMR
268	WP_190259776.1	NG_070786.1	blaOXA	blaOXA-931	OXA-229 family carbapenem-hydrolyzing class D beta-lactamase OXA-931	831	1..831	BETA-LACTAM	BETA-LACTAM	AMR
269	WP_151781119.1	NG_070785.1	blaOXA	blaOXA-930	OXA-229 family carbapenem-hydrolyzing class D beta-lactamase OXA-930	831	1..831	BETA-LACTAM	BETA-LACTAM	AMR
270	WP_190259775.1	NG_070784.1	blaCTX-M	blaCTX-M-242	class A extended-spectrum beta-lactamase CTX-M-242	876	1..876	BETA-LACTAM	CEPHALOSPORIN	AMR
271	WP_190259774.1	NG_070783.1	blaCMY	blaCMY-173	class C beta-lactamase CMY-173	1146	1..1146	BETA-LACTAM	CEPHALOSPORIN	AMR
272	WP_099982803.1	NG_055767.1	blaLRA10		LRA10 family class C beta-lactamase	1128	101..1228	BETA-LACTAM	BETA-LACTAM	AMR
273	WP_099982802.1	NG_055766.1	blaLRA7		LRA7 family subclass B3 metallo-beta-lactamase	909	101..1009	BETA-LACTAM	BETA-LACTAM	AMR
274	WP_099982801.1	NG_055765.1	blaLRA18		LRA18 family class C beta-lactamase	1161	101..1261	BETA-LACTAM	BETA-LACTAM	AMR
275	WP_063842717.1	NG_047525.1	blaLRA19		LRA19 family subclass B3 metallo-beta-lactamase	903	101..1003	BETA-LACTAM	BETA-LACTAM	AMR
276	WP_063842712.1	NG_047524.1	blaLRA17		LRA17 family subclass B3 metallo-beta-lactamase	885	101..985	BETA-LACTAM	BETA-LACTAM	AMR
277	WP_063842707.1	NG_047523.1	blaLRA12		LRA12 family subclass B3 metallo-beta-lactamase	882	101..982	BETA-LACTAM	BETA-LACTAM	AMR
278	WP_063842704.1	NG_047522.1	blaLRA9		LRA9 family subclass B3 metallo-beta-lactamase	906	101..1006	BETA-LACTAM	BETA-LACTAM	AMR
279	WP_063842703.1	NG_047521.1	blaLRA8		LRA8 family subclass B3 metallo-beta-lactamase	918	101..1018	BETA-LACTAM	BETA-LACTAM	AMR
280	WP_063842702.1	NG_047520.1	blaLRA3		LRA3 family subclass B3 metallo-beta-lactamase	909	101..1009	BETA-LACTAM	BETA-LACTAM	AMR
281	WP_063842701.1	NG_047519.1	blaLRA2		LRA2 family subclass B3 metallo-beta-lactamase	909	101..1009	BETA-LACTAM	BETA-LACTAM	AMR
282	WP_063842268.1	NG_047485.1	blaLRA5		LRA5 family class A beta-lactamase	981	101..1081	BETA-LACTAM	BETA-LACTAM	AMR
283	WP_063842263.1	NG_047484.1	blaLRA1		LRA1 family class A beta-lactamase	888	101..988	BETA-LACTAM	BETA-LACTAM	AMR
284	WP_188331899.1	NG_070780.1	qnrA	qnrA12	quinolone resistance pentapeptide repeat protein QnrA12	657	1..657	QUINOLONE	QUINOLONE	AMR
285	WP_188331898.1	NG_070779.1	qnrA	qnrA11	quinolone resistance pentapeptide repeat protein QnrA11	657	1..657	QUINOLONE	QUINOLONE	AMR
286	WP_188331897.1	NG_070778.1	mcr-3	mcr-3.40	phosphoethanolamine--lipid A transferase MCR-3.40	1626	1..1626	COLISTIN	COLISTIN	AMR
287	WP_114500971.1	NG_070777.1	mcr-3	mcr-3.39	phosphoethanolamine--lipid A transferase MCR-3.39	1626	1..1626	COLISTIN	COLISTIN	AMR
288	WP_039039919.1	NG_070776.1	mcr-3	mcr-3.38	phosphoethanolamine--lipid A transferase MCR-3.38	1623	1..1623	COLISTIN	COLISTIN	AMR
289	WP_188331896.1	NG_070775.1	mcr-3	mcr-3.37	phosphoethanolamine--lipid A transferase MCR-3.37	1623	1..1623	COLISTIN	COLISTIN	AMR
290	WP_188331895.1	NG_070774.1	mcr-3	mcr-3.36	phosphoethanolamine--lipid A transferase MCR-3.36	1623	1..1623	COLISTIN	COLISTIN	AMR
291	WP_188331894.1	NG_070773.1	mcr-3	mcr-3.35	phosphoethanolamine--lipid A transferase MCR-3.35	1623	1..1623	COLISTIN	COLISTIN	AMR
292	WP_188331893.1	NG_070772.1	mcr-3	mcr-3.34	phosphoethanolamine--lipid A transferase MCR-3.34	1623	1..1623	COLISTIN	COLISTIN	AMR
293	WP_188331892.1	NG_070771.1	mcr-3	mcr-3.33	phosphoethanolamine--lipid A transferase MCR-3.33	1623	1..1623	COLISTIN	COLISTIN	AMR
294	WP_188331891.1	NG_070770.1	mcr-3	mcr-3.32	phosphoethanolamine--lipid A transferase MCR-3.32	1623	1..1623	COLISTIN	COLISTIN	AMR
295	WP_188331890.1	NG_070769.1	mcr-3	mcr-3.31	phosphoethanolamine--lipid A transferase MCR-3.31	1623	1..1623	COLISTIN	COLISTIN	AMR
296	WP_188331889.1	NG_070768.1	mcr-2	mcr-2.7	phosphoethanolamine--lipid A transferase MCR-2.7	1617	1..1617	COLISTIN	COLISTIN	AMR
297	WP_188331888.1	NG_070767.1	mcr-2	mcr-2.6	phosphoethanolamine--lipid A transferase MCR-2.6	1617	1..1617	COLISTIN	COLISTIN	AMR
298	WP_188331887.1	NG_070766.1	mcr-2	mcr-2.5	phosphoethanolamine--lipid A transferase MCR-2.5	1617	1..1617	COLISTIN	COLISTIN	AMR
299	WP_188331886.1	NG_070765.1	mcr-2	mcr-2.4	phosphoethanolamine--lipid A transferase MCR-2.4	1617	1..1617	COLISTIN	COLISTIN	AMR
300	WP_188331885.1	NG_070764.1	mcr-1	mcr-1.30	phosphoethanolamine--lipid A transferase MCR-1.30	1626	1..1626	COLISTIN	COLISTIN	AMR
301	WP_188331884.1	NG_070763.1	mcr-1	mcr-1.29	phosphoethanolamine--lipid A transferase MCR-1.29	1626	1..1626	COLISTIN	COLISTIN	AMR
302	WP_181464119.1	NG_070762.1	mcr-1	mcr-1.28	phosphoethanolamine--lipid A transferase MCR-1.28	1626	1..1626	COLISTIN	COLISTIN	AMR
303	WP_188331883.1	NG_070761.1	fosL	fosL2	fosfomycin resistance glutathione transferase	411	101..511	FOSFOMYCIN	FOSFOMYCIN	AMR
304	WP_161667239.1	NG_070760.1	fosL	fosL1	fosfomycin resistance glutathione transferase FosL1	411	101..511	FOSFOMYCIN	FOSFOMYCIN	AMR
305	WP_004874166.1	NG_070759.1	blaYEM	blaYEM-1	subclass B2 metallo-beta-lactamase YEM-1	741	101..841	BETA-LACTAM	CARBAPENEM	AMR
306	WP_172692932.1	NG_070758.1	blaVMB	blaVMB-1	subclass B1 metallo-beta-lactamase VMB-1	744	13..756	BETA-LACTAM	CARBAPENEM	AMR
307	WP_188331882.1	NG_070757.1	blaVIM	blaVIM-73	subclass B1 metallo-beta-lactamase VIM-73	801	1..801	BETA-LACTAM	CARBAPENEM	AMR
308	WP_188331881.1	NG_070756.1	blaVIM	blaVIM-72	subclass B1 metallo-beta-lactamase VIM-72	801	1..801	BETA-LACTAM	CARBAPENEM	AMR
309	WP_188331880.1	NG_070755.1	blaVEB	blaVEB-27	inhibitor-resistant class A extended-spectrum beta-lactamase VEB-27	900	1..900	BETA-LACTAM	CEPHALOSPORIN	AMR
310	WP_033642964.1	NG_070754.1	blaSRT	blaSRT-3	class C beta-lactamase SRT-3	1137	1..1137	BETA-LACTAM	CEPHALOSPORIN	AMR
311	WP_116743769.1	NG_070753.1	blaROB	blaROB-10	ROB family class A beta-lactamase	918	101..1018	BETA-LACTAM	CEPHALOSPORIN	AMR
312	WP_094954583.1	NG_070752.1	blaPDC	blaPDC-457	class C beta-lactamase PDC-457	1194	101..1294	BETA-LACTAM	CEPHALOSPORIN	AMR
313	WP_188331879.1	NG_070751.1	blaPDC	blaPDC-456	class C beta-lactamase PDC-456	1194	1..1194	BETA-LACTAM	CEPHALOSPORIN	AMR
314	WP_188331878.1	NG_070750.1	blaOXA	blaOXA-929	OXA-48 family class D beta-lactamase OXA-929	786	1..786	BETA-LACTAM	BETA-LACTAM	AMR
315	WP_188331877.1	NG_070749.1	blaOXA	blaOXA-928	OXA-10 family class D beta-lactamase OXA-928	786	1..786	BETA-LACTAM	BETA-LACTAM	AMR
316	WP_114268491.1	NG_070748.1	blaOXA	blaOXA-926	class D beta-lactamase OXA-926	807	1..807	BETA-LACTAM	BETA-LACTAM	AMR
317	WP_188331876.1	NG_070747.1	blaOXA	blaOXA-922	OXA-48 family class D beta-lactamase OXA-922	798	1..798	BETA-LACTAM	BETA-LACTAM	AMR
318	WP_007879679.1	NG_070746.1	blaOXA	blaOXA-919	class D beta-lactamase OXA-919	828	101..928	BETA-LACTAM	BETA-LACTAM	AMR
319	WP_178317675.1	NG_070745.1	blaOXA	blaOXA-900	class D beta-lactamase OXA-900	813	1..813	BETA-LACTAM	BETA-LACTAM	AMR
320	WP_108361548.1	NG_070744.1	blaLMB	blaLMB-1	subclass B3 metallo-beta-lactamase LMB-1	915	101..1015	BETA-LACTAM	CARBAPENEM	AMR
321	WP_188331875.1	NG_070743.1	blaKPC	blaKPC-75	carbapenem-hydrolyzing class A beta-lactamase KPC-75	882	1..882	BETA-LACTAM	CARBAPENEM	AMR
322	WP_188331874.1	NG_070742.1	blaKPC	blaKPC-74	inhibitor-resistant carbapenem-hydrolyzing class A beta-lactamase KPC-74	876	1..876	BETA-LACTAM	CARBAPENEM	AMR
323	WP_188331873.1	NG_070741.1	blaKPC	blaKPC-73	inhibitor-resistant class A extended-spectrum beta-lactamase KPC-73	894	1..894	BETA-LACTAM	CEPHALOSPORIN	AMR
324	WP_188331872.1	NG_070740.1	blaKPC	blaKPC-72	inhibitor-resistant class A extended-spectrum beta-lactamase KPC-72	882	1..882	BETA-LACTAM	CEPHALOSPORIN	AMR
325	WP_188331871.1	NG_070739.1	blaKPC	blaKPC-66	inhibitor-resistant class A extended-spectrum beta-lactamase KPC-66	876	1..876	BETA-LACTAM	CEPHALOSPORIN	AMR
326	WP_181727105.1	NG_070738.1	blaIMP	blaIMP-89	subclass B1 metallo-beta-lactamase IMP-89	741	101..841	BETA-LACTAM	CARBAPENEM	AMR
327	WP_188331870.1	NG_070737.1	blaIMP	blaIMP-88	subclass B1 metallo-beta-lactamase IMP-88	741	1..741	BETA-LACTAM	CARBAPENEM	AMR
328	WP_188331869.1	NG_070736.1	blaGES	blaGES-45	class A beta-lactamase GES-45	864	1..864	BETA-LACTAM	CEPHALOSPORIN	AMR
329	WP_188331868.1	NG_070735.1	blaGES	blaGES-44	class A beta-lactamase GES-44	864	1..864	BETA-LACTAM	CEPHALOSPORIN	AMR
330	WP_188331867.1	NG_070734.1	blaCTX-M	blaCTX-M-241	class A extended-spectrum beta-lactamase CTX-M-241	870	1..870	BETA-LACTAM	CEPHALOSPORIN	AMR
331	WP_182496339.1	NG_070733.1	blaCTX-M	blaCTX-M-240	class A extended-spectrum beta-lactamase CTX-M-240	876	1..876	BETA-LACTAM	CEPHALOSPORIN	AMR
332	WP_188331866.1	NG_070732.1	blaCTX-M	blaCTX-M-239	class A extended-spectrum beta-lactamase CTX-M-239	876	1..876	BETA-LACTAM	CEPHALOSPORIN	AMR
333	WP_188331865.1	NG_070731.1	blaCTX-M	blaCTX-M-238	class A extended-spectrum beta-lactamase CTX-M-238	876	1..876	BETA-LACTAM	CEPHALOSPORIN	AMR
334	WP_188331864.1	NG_070730.1	blaCTX-M	blaCTX-M-237	class A extended-spectrum beta-lactamase CTX-M-237	876	1..876	BETA-LACTAM	CEPHALOSPORIN	AMR
335	WP_188331863.1	NG_070729.1	blaPSE	blaCARB-53	PSE family carbenicillin-hydrolyzing class A beta-lactamase CARB-53	867	1..867	BETA-LACTAM	BETA-LACTAM	AMR
336	WP_188331862.1	NG_070728.1	blaACC	blaACC-8	cephalosporin-hydrolyzing class C beta-lactamase ACC-8	1161	1..1161	BETA-LACTAM	CEPHALOSPORIN	AMR
337	WP_003975349.1	NG_070727.1	vanS-Sc		VanSc-type vancomycin resistance histidine kinase VanS	1095	101..1195	GLYCOPEPTIDE	VANCOMYCIN	AMR
338	WP_011029105.1	NG_070726.1	vanR-Sc		VanSc-type vancomycin resistance response regulator transcription factor VanR	696	101..796	GLYCOPEPTIDE	VANCOMYCIN	AMR
339	WP_138070341.1	NG_070725.1	msrH		ABC-F type ribosomal protection protein Msr(H)	1461	101..1561	MACROLIDE	MACROLIDE	AMR
340	WP_164941513.1	NG_070724.1	msrF		ABC-F type ribosomal protection protein Msr(F)	1461	101..1561	MACROLIDE	MACROLIDE	AMR
341	WP_099483400.1	NG_070723.1	mef(D)		macrolide efflux MFS transporter Mef(D)	1200	101..1300	MACROLIDE	ERYTHROMYCIN	AMR
342	WP_149100971.1	NG_070722.1	dfrA39		trimethoprim-resistant dihydrofolate reductase DfrA39	498	101..598	TRIMETHOPRIM	TRIMETHOPRIM	AMR
343	WP_132586462.1	NG_070720.1	dfrA37		trimethoprim-resistant dihydrofolate reductase DfrA37	474	101..574	TRIMETHOPRIM	TRIMETHOPRIM	AMR
344	WP_149316740.1	NG_070719.1	ant(3'')-Ib		aminoglycoside nucleotidyltransferase ANT(3'')-Ib	801	1..801	AMINOGLYCOSIDE	STREPTOMYCIN/SPECTINOMYCIN	AMR
345	WP_149317372.1	NG_070718.1	aac(3)-IVb		aminoglycoside N-acetyltransferase AAC(3)-IVb	798	101..898	AMINOGLYCOSIDE	APRAMYCIN/GENTAMICIN/TOBRAMYCIN	AMR
346	WP_058135553.1	NG_070229.1	blaPDC	blaPDC-455	class C beta-lactamase PDC-455	1194	1..1194	BETA-LACTAM	CEPHALOSPORIN	AMR
347	WP_141563014.1	NG_070228.1	blaPDC	blaPDC-454	class C beta-lactamase PDC-454	1194	1..1194	BETA-LACTAM	CEPHALOSPORIN	AMR
348	WP_179945705.1	NG_070227.1	blaPDC	blaPDC-453	class C beta-lactamase PDC-453	1194	1..1194	BETA-LACTAM	CEPHALOSPORIN	AMR
349	WP_176673601.1	NG_070226.1	blaADC	blaADC-236	class C beta-lactamase ADC-236	1152	101..1252	BETA-LACTAM	CEPHALOSPORIN	AMR
350	WP_158208806.1	NG_067225.1	blaKPC	blaKPC-52	inhibitor-resistant class A extended-spectrum beta-lactamase KPC-52	885	1..885	BETA-LACTAM	CEPHALOSPORIN	AMR
351	WP_158208923.1	NG_067224.1	blaKPC	blaKPC-51	inhibitor-resistant class A extended-spectrum beta-lactamase KPC-51	882	1..882	BETA-LACTAM	CEPHALOSPORIN	AMR
352	WP_156404663.1	NG_067165.1	blaVEB	blaVEB-24	inhibitor-resistant class A extended-spectrum beta-lactamase VEB-24	900	1..900	BETA-LACTAM	CEPHALOSPORIN	AMR
353	WP_148044421.1	NG_065878.1	blaKPC	blaKPC-46	inhibitor-resistant class A extended-spectrum beta-lactamase KPC-46	882	1..882	BETA-LACTAM	CEPHALOSPORIN	AMR
354	WP_101140102.1	NG_056170.1	blaKPC	blaKPC-33	inhibitor-resistant class A extended-spectrum beta-lactamase KPC-33	882	101..982	BETA-LACTAM	CEPHALOSPORIN	AMR
355	WP_011461306.1	NG_055989.1	vanK-I		peptidoglycan bridge formation peptidyltransferase VanK-I	1128	101..1228	GLYCOPEPTIDE	VANCOMYCIN	AMR
356	WP_005813024.1	NG_055764.1	vanW-I		glycopeptide resistance accessory protein VanW-I	1122	101..1222	GLYCOPEPTIDE	VANCOMYCIN	AMR
357	WP_015943580.1	NG_055644.1	vanX-I		D-Ala-D-Ala dipeptidase VanX-I	609	101..709	GLYCOPEPTIDE	VANCOMYCIN	AMR
358	WP_011461303.1	NG_055642.1	vanR-I		VanI-type vancomycin resistance DNA-binding response regulator VanR	699	101..799	GLYCOPEPTIDE	VANCOMYCIN	AMR
359	WP_002368694.1	NG_055634.1	vanW-B		glycopeptide resistance accessory protein VanW-B	828	101..928	GLYCOPEPTIDE	VANCOMYCIN	AMR
360	WP_002368696.1	NG_055632.1	vanS-B		VanB-type vancomycin resistance histidine kinase VanS	1344	101..1444	GLYCOPEPTIDE	VANCOMYCIN	AMR
361	WP_002368697.1	NG_055631.1	vanR-B		VanB-type vancomycin resistance response regulator transcription factor VanR	663	101..763	GLYCOPEPTIDE	VANCOMYCIN	AMR
362	WP_070064533.1	NG_051735.1	vanS-O		VanO-type vancomycin resistance histidine kinase VanS	1101	101..1201	GLYCOPEPTIDE	VANCOMYCIN	AMR
363	WP_034869172.1	NG_051722.1	vanS-C		VanC-type vancomycin resistance histidine kinase VanS	1131	101..1231	GLYCOPEPTIDE	VANCOMYCIN	AMR
364	WP_063856737.1	NG_048434.1	vanS-B	vanS-B-Delta	VanB-type vancomycin resistance histidine kinase VanS-B-Delta	1326	77..1402	GLYCOPEPTIDE	VANCOMYCIN	AMR
365	WP_063856719.1	NG_048410.1	vanR-B		VanB-type vancomycin resistance response regulator transcription factor VanR	663	101..763	GLYCOPEPTIDE	VANCOMYCIN	AMR
366	WP_006285588.1	NG_048494.1	vanX-F		D-Ala-D-Ala dipeptidase VanX-F	672	101..772	GLYCOPEPTIDE	VANCOMYCIN	AMR
367	WP_063856766.1	NG_048474.1	vanW-B		glycopeptide resistance accessory protein VanW-B	816	101..916	GLYCOPEPTIDE	VANCOMYCIN	AMR
368	WP_063856765.1	NG_048473.1	vanW-B		glycopeptide resistance accessory protein VanW-B	828	101..928	GLYCOPEPTIDE	VANCOMYCIN	AMR
369	WP_010815683.1	NG_048472.1	vanW-B		glycopeptide resistance accessory protein VanW-B	828	101..928	GLYCOPEPTIDE	VANCOMYCIN	AMR
370	WP_021419095.1	NG_048471.1	vanW-G		glycopeptide resistance accessory protein VanW-G	846	101..946	GLYCOPEPTIDE	VANCOMYCIN	AMR
371	WP_063856764.1	NG_048470.1	vanW-Pt		glycopeptide resistance accessory protein VanW-Pt	816	101..916	GLYCOPEPTIDE	VANCOMYCIN	AMR
372	WP_063856763.1	NG_048469.1	vanW-B		glycopeptide resistance accessory protein VanW-B	828	101..928	GLYCOPEPTIDE	VANCOMYCIN	AMR
373	WP_063856762.1	NG_048468.1	vanW-G		glycopeptide resistance accessory protein VanW-G	846	101..946	GLYCOPEPTIDE	VANCOMYCIN	AMR
374	WP_032489744.1	NG_048467.1	vanW-B		glycopeptide resistance accessory protein VanW-B	828	101..928	GLYCOPEPTIDE	VANCOMYCIN	AMR
375	WP_021418929.1	NG_048466.1	vanU-G		glycopeptide resistance transcriptional regulator VanU-G	228	101..328	GLYCOPEPTIDE	VANCOMYCIN	AMR
376	WP_063856757.1	NG_048461.1	vanT-N		membrane-bound serine racemase VanT-N	2103	101..2203	GLYCOPEPTIDE	VANCOMYCIN	AMR
377	WP_063856756.1	NG_048460.1	vanT-C		membrane-bound serine racemase VanT-C	2103	101..2203	GLYCOPEPTIDE	VANCOMYCIN	AMR
378	WP_063856755.1	NG_048459.1	vanT-C		membrane-bound serine racemase VanT-C	2103	101..2203	GLYCOPEPTIDE	VANCOMYCIN	AMR
379	WP_063856754.1	NG_048458.1	vanT-C		membrane-bound serine racemase VanT-C	2097	101..2197	GLYCOPEPTIDE	VANCOMYCIN	AMR
380	WP_021418922.1	NG_048457.1	vanT-G		membrane-bound serine racemase VanT-G	2139	101..2239	GLYCOPEPTIDE	VANCOMYCIN	AMR
381	WP_063856753.1	NG_048456.1	vanT-E		membrane-bound serine racemase VanT-E	2109	101..2209	GLYCOPEPTIDE	VANCOMYCIN	AMR
382	WP_063856752.1	NG_048455.1	vanT-G		membrane-bound serine racemase VanT-G	2136	101..2236	GLYCOPEPTIDE	VANCOMYCIN	AMR
383	WP_003126777.1	NG_048454.1	vanT-C		membrane-bound serine racemase VanT-C	2097	101..2197	GLYCOPEPTIDE	VANCOMYCIN	AMR
384	WP_063856751.1	NG_048453.1	vanS-B		VanB-type vancomycin resistance histidine kinase VanS	1365	101..1465	GLYCOPEPTIDE	VANCOMYCIN	AMR
385	WP_063856749.1	NG_048451.1	vanS-N		VanN-type vancomycin resistance histidine kinase VanS	1095	101..1195	GLYCOPEPTIDE	VANCOMYCIN	AMR
386	WP_063856748.1	NG_048450.1	vanS-M		VanM-type vancomycin resistance histidine kinase VanS	1113	101..1213	GLYCOPEPTIDE	VANCOMYCIN	AMR
387	WP_012579101.1	NG_048449.1	vanS-B		VanB-type vancomycin resistance histidine kinase VanS	1344	101..1444	GLYCOPEPTIDE	VANCOMYCIN	AMR
388	WP_063856745.1	NG_048446.1	vanS-L		VanL-type vancomycin resistance histidine kinase VanS	1095	101..1195	GLYCOPEPTIDE	VANCOMYCIN	AMR
389	WP_028530133.1	NG_048445.1	vanS-D		VanD-type vancomycin resistance histidine kinase VanS	1146	101..1246	GLYCOPEPTIDE	VANCOMYCIN	AMR
390	WP_063856744.1	NG_048444.1	vanS-D		VanD-type vancomycin resistance histidine kinase VanS	1146	101..1246	GLYCOPEPTIDE	VANCOMYCIN	AMR
391	WP_063856743.1	NG_048443.1	vanS-C		VanC-type vancomycin resistance histidine kinase VanS	1086	101..1186	GLYCOPEPTIDE	VANCOMYCIN	AMR
392	WP_063856742.1	NG_048442.1	vanS-Pt		VanPt-type vancomycin resistance histidine kinase VanS	1167	101..1267	GLYCOPEPTIDE	VANCOMYCIN	AMR
393	WP_063856741.1	NG_048441.1	vanS-Pt		VanPt-type vancomycin resistance histidine kinase VanS	1161	101..1261	GLYCOPEPTIDE	VANCOMYCIN	AMR
394	WP_063856740.1	NG_048440.1	vanS-Pt2		VanPt2-type vancomycin resistance histidine kinase VanS	1161	101..1261	GLYCOPEPTIDE	VANCOMYCIN	AMR
395	WP_063856739.1	NG_048439.1	vanS-B		VanB-type vancomycin resistance histidine kinase VanS	1344	101..1444	GLYCOPEPTIDE	VANCOMYCIN	AMR
396	WP_063856738.1	NG_048438.1	vanS-D		VanD-type vancomycin resistance histidine kinase VanS	1146	1..1146	GLYCOPEPTIDE	VANCOMYCIN	AMR
397	WP_006285582.1	NG_048437.1	vanS-F		VanF-type vancomycin resistance histidine kinase VanS	1098	101..1198	GLYCOPEPTIDE	VANCOMYCIN	AMR
398	WP_023042297.1	NG_048436.1	vanS-D		VanD-type vancomycin resistance histidine kinase VanS	1146	101..1246	GLYCOPEPTIDE	VANCOMYCIN	AMR
399	WP_021418927.1	NG_048435.1	vanS-G		VanG-type vancomycin resistance histidine kinase VanS	1107	101..1207	GLYCOPEPTIDE	VANCOMYCIN	AMR
400	WP_063856734.1	NG_048431.1	vanS-E		VanE-type vancomycin resistance histidine kinase VanS	1074	101..1174	GLYCOPEPTIDE	VANCOMYCIN	AMR
401	WP_063856733.1	NG_048430.1	vanS-C		VanC-type vancomycin resistance histidine kinase VanS	1086	101..1186	GLYCOPEPTIDE	VANCOMYCIN	AMR
402	WP_002382867.1	NG_048429.1	vanS-B		VanB-type vancomycin resistance histidine kinase VanS	1344	101..1444	GLYCOPEPTIDE	VANCOMYCIN	AMR
403	WP_063856732.1	NG_048428.1	vanS-G		VanG-type vancomycin resistance histidine kinase VanS	1104	101..1204	GLYCOPEPTIDE	VANCOMYCIN	AMR
404	WP_063856731.1	NG_048427.1	vanS-A		VanA-type vancomycin resistance histidine kinase VanS	1149	1..1149	GLYCOPEPTIDE	VANCOMYCIN	AMR
405	WP_063856730.1	NG_048426.1	vanS-D		VanD-type vancomycin resistance histidine kinase VanS	1146	101..1246	GLYCOPEPTIDE	VANCOMYCIN	AMR
406	WP_002305818.1	NG_048425.1	vanS-A		VanA-type vancomycin resistance histidine kinase VanS	1155	101..1255	GLYCOPEPTIDE	VANCOMYCIN	AMR
407	WP_063856729.1	NG_048424.1	vanR-O		VanO-type vancomycin resistance response regulator transcription factor VanR	702	101..802	GLYCOPEPTIDE	VANCOMYCIN	AMR
408	WP_063856728.1	NG_048423.1	vanR-N		VanN-type vancomycin resistance DNA-binding response regulator VanR	693	101..793	GLYCOPEPTIDE	VANCOMYCIN	AMR
409	WP_063856727.1	NG_048422.1	vanR-D		VanD-type vancomycin resistance DNA-binding response regulator VanR	699	1..699	GLYCOPEPTIDE	VANCOMYCIN	AMR
410	WP_063856726.1	NG_048421.1	vanR-M		VanM-type vancomycin resistance DNA-binding response regulator VanR	699	101..799	GLYCOPEPTIDE	VANCOMYCIN	AMR
411	WP_034872470.1	NG_048420.1	vanR-C		VanC-type vancomycin resistance DNA-binding response regulator VanR	696	101..796	GLYCOPEPTIDE	VANCOMYCIN	AMR
412	WP_063856725.1	NG_048419.1	vanR-C		VanC-type vancomycin resistance DNA-binding response regulator VanR	696	101..796	GLYCOPEPTIDE	VANCOMYCIN	AMR
413	WP_063856724.1	NG_048418.1	vanR-L		VanL-type vancomycin resistance DNA-binding response regulator VanR	696	101..796	GLYCOPEPTIDE	VANCOMYCIN	AMR
414	WP_063856723.1	NG_048417.1	vanR-B		VanB-type vancomycin resistance response regulator transcription factor VanR	660	69..728	GLYCOPEPTIDE	VANCOMYCIN	AMR
415	WP_063856722.1	NG_048416.1	vanR-D		VanD-type vancomycin resistance DNA-binding response regulator VanR	699	1..699	GLYCOPEPTIDE	VANCOMYCIN	AMR
416	WP_063856721.1	NG_048415.1	vanR-A		VanA-type vancomycin resistance DNA-binding response regulator VanR	696	1..696	GLYCOPEPTIDE	VANCOMYCIN	AMR
417	WP_063856720.1	NG_048414.1	vanR-A		VanA-type vancomycin resistance DNA-binding response regulator VanR	696	101..796	GLYCOPEPTIDE	VANCOMYCIN	AMR
418	WP_006285581.1	NG_048413.1	vanR-F		VanF-type vancomycin resistance DNA-binding response regulator VanR	696	101..796	GLYCOPEPTIDE	VANCOMYCIN	AMR
419	WP_016295750.1	NG_048412.1	vanR-D		VanD-type vancomycin resistance DNA-binding response regulator VanR	699	1..699	GLYCOPEPTIDE	VANCOMYCIN	AMR
420	WP_021418928.1	NG_048411.1	vanR-G		VanG-type vancomycin resistance DNA-binding response regulator VanR	708	101..808	GLYCOPEPTIDE	VANCOMYCIN	AMR
421	WP_023043165.1	NG_048409.1	vanR-D		VanD-type vancomycin resistance DNA-binding response regulator VanR	699	1..699	GLYCOPEPTIDE	VANCOMYCIN	AMR
422	WP_005228837.1	NG_048408.1	vanR-C		VanC-type vancomycin resistance DNA-binding response regulator VanR	696	101..796	GLYCOPEPTIDE	VANCOMYCIN	AMR
423	WP_063856718.1	NG_048407.1	vanR-E		VanE-type vancomycin resistance DNA-binding response regulator VanR	690	101..790	GLYCOPEPTIDE	VANCOMYCIN	AMR
424	WP_002317273.1	NG_048406.1	vanR-B		VanB-type vancomycin resistance response regulator transcription factor VanR	660	101..760	GLYCOPEPTIDE	VANCOMYCIN	AMR
425	WP_003126775.1	NG_048404.1	vanR-C		VanC-type vancomycin resistance DNA-binding response regulator VanR	696	101..796	GLYCOPEPTIDE	VANCOMYCIN	AMR
426	WP_032489743.1	NG_048403.1	vanR-B		VanB-type vancomycin resistance response regulator transcription factor VanR	663	101..763	GLYCOPEPTIDE	VANCOMYCIN	AMR
427	WP_063856716.1	NG_048402.1	vanR-A		VanA-type vancomycin resistance DNA-binding response regulator VanR	696	25..720	GLYCOPEPTIDE	VANCOMYCIN	AMR
428	WP_063856715.1	NG_048401.1	vanR-D		VanD-type vancomycin resistance DNA-binding response regulator VanR	699	71..769	GLYCOPEPTIDE	VANCOMYCIN	AMR
429	WP_023042613.1	NG_048400.1	vanR-D		VanD-type vancomycin resistance DNA-binding response regulator VanR	699	77..775	GLYCOPEPTIDE	VANCOMYCIN	AMR
430	WP_001280781.1	NG_048399.1	vanR-A		VanA-type vancomycin resistance DNA-binding response regulator VanR	696	101..796	GLYCOPEPTIDE	VANCOMYCIN	AMR
431	WP_006285586.1	NG_048387.1	vanH-F		D-lactate dehydrogenase VanH-F	969	101..1069	GLYCOPEPTIDE	VANCOMYCIN	AMR
432	WP_105119688.1	NG_070225.1	cfr(E)		23S rRNA (adenine(2503)-C(8))-methyltransferase Cfr(E)	1035	101..1135	MACROLIDE/LINCOSAMIDE/STREPTOGRAMIN	MACROLIDE/LINCOSAMIDE/STREPTOGRAMIN	AMR
433	WP_179284394.1	NG_070223.1	blaVIM	blaVIM-71	subclass B1 metallo-beta-lactamase VIM-71	801	1..801	BETA-LACTAM	CARBAPENEM	AMR
434	WP_179284393.1	NG_070222.1	blaVEB	blaVEB-26	class A extended-spectrum beta-lactamase VEB-26	900	1..900	BETA-LACTAM	CEPHALOSPORIN	AMR
435	WP_179284392.1	NG_070221.1	blaROB	blaROB-8	class A beta-lactamase ROB-8	918	101..1018	BETA-LACTAM	CEPHALOSPORIN	AMR
436	WP_179284391.1	NG_070220.1	blaROB	blaROB-7	class A beta-lactamase ROB-7	918	101..1018	BETA-LACTAM	CEPHALOSPORIN	AMR
437	WP_179284390.1	NG_070219.1	blaROB	blaROB-6	class A beta-lactamase ROB-6	918	101..1018	BETA-LACTAM	CEPHALOSPORIN	AMR
438	WP_179284389.1	NG_070218.1	blaPDC	blaPDC-452	class C beta-lactamase PDC-452	1194	1..1194	BETA-LACTAM	CEPHALOSPORIN	AMR
439	WP_179284388.1	NG_070217.1	blaPDC	blaPDC-451	class C beta-lactamase PDC-451	1194	1..1194	BETA-LACTAM	CEPHALOSPORIN	AMR
440	WP_179284387.1	NG_070216.1	blaPDC	blaPDC-450	class C beta-lactamase PDC-450	1194	1..1194	BETA-LACTAM	CEPHALOSPORIN	AMR
441	WP_179284386.1	NG_070215.1	blaPDC	blaPDC-449	class C beta-lactamase PDC-449	1194	1..1194	BETA-LACTAM	CEPHALOSPORIN	AMR
442	WP_179284385.1	NG_070214.1	blaPDC	blaPDC-448	class C beta-lactamase PDC-448	1194	1..1194	BETA-LACTAM	CEPHALOSPORIN	AMR
443	WP_179284384.1	NG_070213.1	blaPDC	blaPDC-447	class C beta-lactamase PDC-447	1194	1..1194	BETA-LACTAM	CEPHALOSPORIN	AMR
444	WP_179284383.1	NG_070212.1	blaPDC	blaPDC-446	class C beta-lactamase PDC-446	1194	1..1194	BETA-LACTAM	CEPHALOSPORIN	AMR
445	WP_179284382.1	NG_070211.1	blaPDC	blaPDC-445	class C beta-lactamase PDC-445	1194	1..1194	BETA-LACTAM	CEPHALOSPORIN	AMR
446	WP_179284381.1	NG_070210.1	blaPDC	blaPDC-444	class C beta-lactamase PDC-444	1194	1..1194	BETA-LACTAM	CEPHALOSPORIN	AMR
447	WP_132710363.1	NG_070209.1	blaPDC	blaPDC-443	class C beta-lactamase PDC-443	1194	1..1194	BETA-LACTAM	CEPHALOSPORIN	AMR
448	WP_049305288.1	NG_070208.1	blaPDC	blaPDC-442	class C beta-lactamase PDC-442	1194	1..1194	BETA-LACTAM	CEPHALOSPORIN	AMR
449	WP_179284380.1	NG_070207.1	blaPDC	blaPDC-441	class C beta-lactamase PDC-441	1194	1..1194	BETA-LACTAM	CEPHALOSPORIN	AMR
450	WP_179284379.1	NG_070206.1	blaPDC	blaPDC-440	class C beta-lactamase PDC-440	1194	1..1194	BETA-LACTAM	CEPHALOSPORIN	AMR
451	WP_179284378.1	NG_070205.1	blaPDC	blaPDC-439	class C beta-lactamase PDC-439	1194	1..1194	BETA-LACTAM	CEPHALOSPORIN	AMR
452	WP_179284377.1	NG_070204.1	blaPDC	blaPDC-438	class C beta-lactamase PDC-438	1194	1..1194	BETA-LACTAM	CEPHALOSPORIN	AMR
453	WP_179284376.1	NG_070203.1	blaPDC	blaPDC-437	class C beta-lactamase PDC-437	1194	1..1194	BETA-LACTAM	CEPHALOSPORIN	AMR
454	WP_179284375.1	NG_070202.1	blaPDC	blaPDC-436	class C beta-lactamase PDC-436	1194	1..1194	BETA-LACTAM	CEPHALOSPORIN	AMR
455	WP_179284374.1	NG_070201.1	blaPDC	blaPDC-435	class C beta-lactamase PDC-435	1194	1..1194	BETA-LACTAM	CEPHALOSPORIN	AMR
456	WP_179284373.1	NG_070200.1	blaPDC	blaPDC-434	class C beta-lactamase PDC-434	1194	1..1194	BETA-LACTAM	CEPHALOSPORIN	AMR
457	WP_133452685.1	NG_070199.1	blaPDC	blaPDC-433	class C beta-lactamase PDC-433	1194	1..1194	BETA-LACTAM	CEPHALOSPORIN	AMR
458	WP_179284372.1	NG_070198.1	blaPDC	blaPDC-432	class C beta-lactamase PDC-432	1194	1..1194	BETA-LACTAM	CEPHALOSPORIN	AMR
459	WP_023118898.1	NG_070197.1	blaPDC	blaPDC-431	class C beta-lactamase PDC-431	1194	1..1194	BETA-LACTAM	CEPHALOSPORIN	AMR
460	WP_179284371.1	NG_070196.1	blaPDC	blaPDC-430	class C beta-lactamase PDC-430	1194	1..1194	BETA-LACTAM	CEPHALOSPORIN	AMR
461	WP_179284370.1	NG_070195.1	blaPDC	blaPDC-429	class C beta-lactamase PDC-429	1194	1..1194	BETA-LACTAM	CEPHALOSPORIN	AMR
462	WP_179284368.1	NG_070194.1	blaPDC	blaPDC-428	class C beta-lactamase PDC-428	1194	1..1194	BETA-LACTAM	CEPHALOSPORIN	AMR
463	WP_179284365.1	NG_070193.1	blaPDC	blaPDC-427	class C beta-lactamase PDC-427	1194	1..1194	BETA-LACTAM	CEPHALOSPORIN	AMR
464	WP_179284362.1	NG_070192.1	blaPDC	blaPDC-426	class C beta-lactamase PDC-426	1194	1..1194	BETA-LACTAM	CEPHALOSPORIN	AMR
465	WP_179284360.1	NG_070191.1	blaPDC	blaPDC-425	class C beta-lactamase PDC-425	1194	1..1194	BETA-LACTAM	CEPHALOSPORIN	AMR
466	WP_179284357.1	NG_070190.1	blaPDC	blaPDC-424	class C beta-lactamase PDC-424	1194	1..1194	BETA-LACTAM	CEPHALOSPORIN	AMR
467	WP_134600670.1	NG_070189.1	blaPDC	blaPDC-423	class C beta-lactamase PDC-423	1194	1..1194	BETA-LACTAM	CEPHALOSPORIN	AMR
468	WP_179284354.1	NG_070188.1	blaPDC	blaPDC-422	class C beta-lactamase PDC-422	1194	1..1194	BETA-LACTAM	CEPHALOSPORIN	AMR
469	WP_100507493.1	NG_070187.1	blaOXA	blaOXA-925	class D beta-lactamase OXA-925	825	1..825	BETA-LACTAM	BETA-LACTAM	AMR
470	WP_179284345.1	NG_070186.1	blaOXA	blaOXA-924	OXA-48 family class D beta-lactamase OXA-924	798	1..798	BETA-LACTAM	BETA-LACTAM	AMR
471	WP_179284342.1	NG_070185.1	blaOXA	blaOXA-923	OXA-48 family class D beta-lactamase OXA-923	798	1..798	BETA-LACTAM	BETA-LACTAM	AMR
472	WP_179284339.1	NG_070184.1	blaOXA	blaOXA-921	OXA-1 family class D beta-lactamase OXA-921	831	1..831	BETA-LACTAM	BETA-LACTAM	AMR
473	WP_179284336.1	NG_070183.1	blaOXA	blaOXA-920	OXA-48 family class D beta-lactamase OXA-920	798	1..798	BETA-LACTAM	BETA-LACTAM	AMR
474	WP_179284333.1	NG_070182.1	blaOXA	blaOXA-918	OXA-48 family class D beta-lactamase OXA-918	798	1..798	BETA-LACTAM	BETA-LACTAM	AMR
475	WP_179284328.1	NG_070180.1	blaKPC	blaKPC-61	carbapenem-hydrolyzing class A beta-lactamase KPC-61	882	1..882	BETA-LACTAM	CARBAPENEM	AMR
476	WP_179284324.1	NG_070179.1	blaKPC	blaKPC-60	carbapenem-hydrolyzing class A beta-lactamase KPC-60	882	1..882	BETA-LACTAM	CARBAPENEM	AMR
477	WP_179284322.1	NG_070178.1	blaKPC	blaKPC-59	carbapenem-hydrolyzing class A beta-lactamase KPC-59	882	1..882	BETA-LACTAM	CARBAPENEM	AMR
478	WP_179284320.1	NG_070177.1	blaKPC	blaKPC-58	inhibitor-resistant class A beta-lactamase KPC-58	906	1..906	BETA-LACTAM	CARBAPENEM	AMR
479	WP_179284317.1	NG_070176.1	blaRTG	blaCARB-54	RTG family carbenicillin-hydrolyzing class A beta-lactamase CARB-54	897	101..997	BETA-LACTAM	BETA-LACTAM	AMR
480	WP_121527365.1	NG_070175.1	blaACT	blaACT-87	cephalosporin-hydrolyzing class C beta-lactamase ACT-87	1146	101..1246	BETA-LACTAM	CEPHALOSPORIN	AMR
481	WP_164461302.1	NG_068038.1	blaTEM	blaTEM-228	class A beta-lactamase TEM-228	861	1..861	BETA-LACTAM	BETA-LACTAM	AMR
482	WP_016656536.1	NG_055649.1	aph(3')-VIIIb		aminoglycoside O-phosphotransferase APH(3')-VIIIb	780	101..880	AMINOGLYCOSIDE	AMIKACIN/KANAMYCIN	AMR
483	WP_030183523.1	NG_047446.1	aph(3')-VIIIa		aminoglycoside O-phosphotransferase APH(3')-VIIIa	804	1..804	AMINOGLYCOSIDE	AMIKACIN/KANAMYCIN	AMR
484	WP_012695485.1	NG_047231.1	aac(3)-IIg		aminoglycoside N-acetyltransferase AAC(3)-IIg	810	101..910	AMINOGLYCOSIDE	GENTAMICIN	AMR
485	WP_171476790.1	NG_068510.1	blaOXA	blaOXA-916	OXA-51 family carbapenem-hydrolyzing class D beta-lactamase OXA-916	825	1..825	BETA-LACTAM	BETA-LACTAM	AMR
486	WP_008804981.1	NG_068509.1	blaLEN	blaLEN-27	class A beta-lactamase LEN-27	861	101..961	BETA-LACTAM	BETA-LACTAM	AMR
487	WP_171476789.1	NG_068508.1	blaKPC	blaKPC-57	inhibitor-resistant carbapenem-hydrolyzing class A beta-lactamase KPC-57	882	1..882	BETA-LACTAM	CARBAPENEM	AMR
488	WP_171476788.1	NG_068507.1	blaKPC	blaKPC-50	inhibitor-resistant class A beta-lactamase KPC-50	891	1..891	BETA-LACTAM	CARBAPENEM	AMR
489	WP_156658722.1	NG_068506.1	blaCTX-M	blaCTX-M-236	class A extended-spectrum beta-lactamase CTX-M-236	876	101..976	BETA-LACTAM	CEPHALOSPORIN	AMR
490	WP_171476787.1	NG_068505.1	blaBKC	blaBKC-2	carbapenem-hydrolyzing class A beta-lactamase BKC-2	942	1..942	BETA-LACTAM	CARBAPENEM	AMR
491	WP_068791546.1	NG_068504.1	blaB	blaB-6	subclass B1 metallo-beta-lactamase BlaB-6	750	101..850	BETA-LACTAM	CARBAPENEM	AMR
492	WP_038726674.1	NG_068502.1	aac(6')-III		tobramycin N-acetyltransferase AAC(6')-III	474	101..574	AMINOGLYCOSIDE	TOBRAMYCIN	AMR
493	WP_038790798.1	NG_068501.1	aac(6')-III		tobramycin N-acetyltransferase AAC(6')-III	474	101..574	AMINOGLYCOSIDE	TOBRAMYCIN	AMR
494	WP_010107623.1	NG_068500.1	aac(6')-III		tobramycin N-acetyltransferase AAC(6')-III	471	101..571	AMINOGLYCOSIDE	TOBRAMYCIN	AMR
495	WP_168370989.1	NG_068225.1	blaYRC	blaYRC-1	class C beta-lactamase YRC-1	1152	101..1252	BETA-LACTAM	CEPHALOSPORIN	AMR
496	WP_063840265.1	NG_047246.1	aac(3)-IId		aminoglycoside N-acetyltransferase AAC(3)-IId	861	101..961	AMINOGLYCOSIDE	GENTAMICIN	AMR
497	WP_152315464.1	NG_066689.2	blaACT	blaACT-73	cephalosporin-hydrolyzing class C beta-lactamase ACT-73	1146	1..1146	BETA-LACTAM	CEPHALOSPORIN	AMR
498	WP_047034183.1	NG_068008.2	blaGOB	blaGOB-42	subclass B3 metallo-beta-lactamase GOB-42	873	101..973	BETA-LACTAM	CARBAPENEM	AMR
499	WP_078678782.1	NG_067983.2	blaB	blaB-34	subclass B1 metallo-beta-lactamase BlaB-34	750	101..850	BETA-LACTAM	CARBAPENEM	AMR
500	WP_078772815.1	NG_067980.2	blaB	blaB-27	subclass B1 metallo-beta-lactamase BlaB-27	750	101..850	BETA-LACTAM	CARBAPENEM	AMR
501	WP_168370988.1	NG_068224.1	blaOXA	blaOXA-915	OXA-134 family carbapenem-hydrolyzing class D beta-lactamase OXA-915	834	101..934	BETA-LACTAM	BETA-LACTAM	AMR
502	WP_073552023.1	NG_068223.1	blaGOB	blaGOB-47	GOB family subclass B3 metallo-beta-lactamase	873	101..973	BETA-LACTAM	CARBAPENEM	AMR
503	WP_148560450.1	NG_068219.1	qnrVC	qnrVC9	quinolone resistance pentapeptide repeat protein QnrVC9	657	101..757	QUINOLONE	QUINOLONE	AMR
504	WP_163397051.1	NG_068218.1	mcr-1	mcr-1.27	MCR-1 family phosphoethanolamine--lipid A transferase	1626	101..1726	COLISTIN	COLISTIN	AMR
505	WP_034169413.1	NG_068217.1	mcr-1	mcr-1.26	MCR-1 family phosphoethanolamine--lipid A transferase	1623	101..1723	COLISTIN	COLISTIN	AMR
506	WP_109874025.1	NG_068216.1	blaTEM	blaTEM-7	class A extended-spectrum beta-lactamase TEM-7	861	101..961	BETA-LACTAM	BETA-LACTAM	AMR
507	WP_109963600.1	NG_068215.1	blaTEM	blaTEM-5	class A extended-spectrum beta-lactamase TEM-5	861	101..961	BETA-LACTAM	BETA-LACTAM	AMR
508	WP_159373457.1	NG_068214.1	blaTEM	blaTEM-37	inhibitor-resistant class A broad-spectrum beta-lactamase TEM-37	861	101..961	BETA-LACTAM	BETA-LACTAM	AMR
509	WP_165539487.1	NG_068213.1	blaTEM	blaTEM-31	inhibitor-resistant class A broad-spectrum beta-lactamase TEM-31	861	101..961	BETA-LACTAM	BETA-LACTAM	AMR
510	WP_070984444.1	NG_068212.1	blaSHV	blaSHV-171	class A broad-spectrum beta-lactamase SHV-171	861	101..961	BETA-LACTAM	BETA-LACTAM	AMR
511	WP_117062210.1	NG_068211.1	blaSHV	blaSHV-116	class A beta-lactamase SHV-116	861	101..961	BETA-LACTAM	BETA-LACTAM	AMR
512	WP_168247906.1	NG_068210.1	blaPER	blaPER-15	class A extended-spectrum beta-lactamase PER-15	927	1..927	BETA-LACTAM	CEPHALOSPORIN	AMR
513	WP_168247905.1	NG_068209.1	blaPDC	blaPDC-421	class C beta-lactamase PDC-421	1194	1..1194	BETA-LACTAM	CEPHALOSPORIN	AMR
514	WP_168247904.1	NG_068208.1	blaPDC	blaPDC-420	class C beta-lactamase PDC-420	1194	1..1194	BETA-LACTAM	CEPHALOSPORIN	AMR
515	WP_168247903.1	NG_068207.1	blaPDC	blaPDC-419	class C beta-lactamase PDC-419	1194	1..1194	BETA-LACTAM	CEPHALOSPORIN	AMR
516	WP_168247902.1	NG_068206.1	blaPDC	blaPDC-418	class C beta-lactamase PDC-418	1137	1..1137	BETA-LACTAM	CEPHALOSPORIN	AMR
517	WP_168247901.1	NG_068205.1	blaPDC	blaPDC-417	class C beta-lactamase PDC-417	1194	1..1194	BETA-LACTAM	CEPHALOSPORIN	AMR
518	WP_168247900.1	NG_068204.1	blaPDC	blaPDC-416	class C beta-lactamase PDC-416	1194	1..1194	BETA-LACTAM	CEPHALOSPORIN	AMR
519	WP_168247899.1	NG_068203.1	blaPDC	blaPDC-415	class C beta-lactamase PDC-415	1194	1..1194	BETA-LACTAM	CEPHALOSPORIN	AMR
520	WP_168247898.1	NG_068202.1	blaPDC	blaPDC-414	class C beta-lactamase PDC-414	1194	1..1194	BETA-LACTAM	CEPHALOSPORIN	AMR
521	WP_168247897.1	NG_068201.1	blaPDC	blaPDC-413	class C beta-lactamase PDC-413	1194	1..1194	BETA-LACTAM	CEPHALOSPORIN	AMR
522	WP_168247896.1	NG_068200.1	blaPDC	blaPDC-412	class C beta-lactamase PDC-412	1194	1..1194	BETA-LACTAM	CEPHALOSPORIN	AMR
523	WP_168247895.1	NG_068199.1	blaPDC	blaPDC-411	class C beta-lactamase PDC-411	1194	1..1194	BETA-LACTAM	CEPHALOSPORIN	AMR
524	WP_168247894.1	NG_068198.1	blaPDC	blaPDC-410	class C beta-lactamase PDC-410	1194	1..1194	BETA-LACTAM	CEPHALOSPORIN	AMR
525	WP_168247893.1	NG_068197.1	blaPDC	blaPDC-409	class C beta-lactamase PDC-409	1194	1..1194	BETA-LACTAM	CEPHALOSPORIN	AMR
526	WP_134450540.1	NG_068196.1	blaPDC	blaPDC-408	class C beta-lactamase PDC-408	1194	1..1194	BETA-LACTAM	CEPHALOSPORIN	AMR
527	WP_124187209.1	NG_068195.1	blaPDC	blaPDC-407	class C beta-lactamase PDC-407	1194	1..1194	BETA-LACTAM	CEPHALOSPORIN	AMR
528	WP_168247892.1	NG_068194.1	blaPDC	blaPDC-406	class C beta-lactamase PDC-406	1194	1..1194	BETA-LACTAM	CEPHALOSPORIN	AMR
529	WP_168247891.1	NG_068193.1	blaPDC	blaPDC-405	class C beta-lactamase PDC-405	1194	1..1194	BETA-LACTAM	CEPHALOSPORIN	AMR
530	WP_168247890.1	NG_068192.1	blaPDC	blaPDC-404	class C beta-lactamase PDC-404	1194	1..1194	BETA-LACTAM	CEPHALOSPORIN	AMR
531	WP_168247889.1	NG_068191.1	blaPDC	blaPDC-403	class C beta-lactamase PDC-403	1194	1..1194	BETA-LACTAM	CEPHALOSPORIN	AMR
532	WP_134265631.1	NG_068190.1	blaPDC	blaPDC-402	class C beta-lactamase PDC-402	1194	1..1194	BETA-LACTAM	CEPHALOSPORIN	AMR
533	WP_168247888.1	NG_068189.1	blaPDC	blaPDC-401	class C beta-lactamase PDC-401	1194	1..1194	BETA-LACTAM	CEPHALOSPORIN	AMR
534	WP_168247887.1	NG_068188.1	blaPDC	blaPDC-400	class C beta-lactamase PDC-400	1194	1..1194	BETA-LACTAM	CEPHALOSPORIN	AMR
535	WP_168247886.1	NG_068187.1	blaPDC	blaPDC-399	class C beta-lactamase PDC-399	1197	1..1197	BETA-LACTAM	CEPHALOSPORIN	AMR
536	WP_168247885.1	NG_068186.1	blaPDC	blaPDC-398	class C beta-lactamase PDC-398	1194	1..1194	BETA-LACTAM	CEPHALOSPORIN	AMR
537	WP_023132404.1	NG_068185.1	blaOXA	blaOXA-914	OXA-50 family oxacillin-hydrolyzing class D beta-lactamase OXA-914	789	1..789	BETA-LACTAM	BETA-LACTAM	AMR
538	WP_031691948.1	NG_068184.1	blaOXA	blaOXA-913	OXA-50 family oxacillin-hydrolyzing class D beta-lactamase OXA-913	789	1..789	BETA-LACTAM	BETA-LACTAM	AMR
539	WP_040068451.1	NG_068183.1	blaOXA	blaOXA-912	OXA-12 family class D beta-lactamase OXA-912	795	1..795	BETA-LACTAM	BETA-LACTAM	AMR
540	WP_168247884.1	NG_068182.1	blaOXA	blaOXA-911	OXA-23 family carbapenem-hydrolyzing class D beta-lactamase OXA-911	825	1..825	BETA-LACTAM	BETA-LACTAM	AMR
541	WP_162278338.1	NG_068181.1	blaOXA	blaOXA-909	OXA-51 family carbapenem-hydrolyzing class D beta-lactamase OXA-909	825	101..925	BETA-LACTAM	BETA-LACTAM	AMR
542	WP_071537493.1	NG_068180.1	blaOXA	blaOXA-544	OXA-2 family class D beta-lactamase OXA-544	828	101..928	BETA-LACTAM	BETA-LACTAM	AMR
543	WP_058132644.1	NG_068179.1	blaOXA	blaOXA-543	OXA-2 family class D beta-lactamase OXA-543	828	101..928	BETA-LACTAM	BETA-LACTAM	AMR
544	WP_063454569.1	NG_068178.1	blaOXA	blaOXA-498	OXA-211 family carbapenem-hydrolyzing class D beta-lactamase OXA-498	825	101..925	BETA-LACTAM	BETA-LACTAM	AMR
545	WP_168247883.1	NG_068177.1	blaKPC	blaKPC-55	carbapenem-hydrolyzing class A beta-lactamase KPC-55	882	101..982	BETA-LACTAM	CARBAPENEM	AMR
546	WP_168247882.1	NG_068175.1	blaIDC	blaIDC-2	class C beta-lactamase IDC-2	1188	101..1288	BETA-LACTAM	BETA-LACTAM	AMR
547	WP_168247881.1	NG_068174.1	blaIDC	blaIDC-1	class C beta-lactamase IDC-1	1188	101..1288	BETA-LACTAM	BETA-LACTAM	AMR
548	WP_102793805.1	NG_068172.1	blaGOB	blaGOB-45	subclass B3 metallo-beta-lactamase GOB-45	873	101..973	BETA-LACTAM	CARBAPENEM	AMR
549	WP_087093762.1	NG_068171.1	blaGOB	blaGOB-28	subclass B3 metallo-beta-lactamase GOB-28	873	101..973	BETA-LACTAM	CARBAPENEM	AMR
550	WP_168247879.1	NG_068170.1	blaFOX	blaFOX-17	cephalosporin-hydrolyzing class C beta-lactamase FOX-17	1149	1..1149	BETA-LACTAM	CEPHALOSPORIN	AMR
551	WP_168247878.1	NG_068169.1	blaCTX-M	blaCTX-M-235	class A extended-spectrum beta-lactamase CTX-M-235	876	1..876	BETA-LACTAM	CEPHALOSPORIN	AMR
552	WP_168247877.1	NG_068168.1	blaCTX-M	blaCTX-M-234	class A extended-spectrum beta-lactamase CTX-M-234	876	1..876	BETA-LACTAM	CEPHALOSPORIN	AMR
553	WP_168247876.1	NG_068167.1	blaCTX-M	blaCTX-M-153	class A extended-spectrum beta-lactamase CTX-M-153	876	1..876	BETA-LACTAM	CEPHALOSPORIN	AMR
554	WP_063108644.1	NG_068166.1	blaCTX-M	blaCTX-M-140	class A extended-spectrum beta-lactamase CTX-M-140	876	101..976	BETA-LACTAM	CEPHALOSPORIN	AMR
555	WP_168247875.1	NG_068165.1	blaCMY	blaCMY-171	class C beta-lactamase CMY-171	1146	1..1146	BETA-LACTAM	CEPHALOSPORIN	AMR
556	WP_087094142.1	NG_068164.1	blaB	blaB-30	subclass B1 metallo-beta-lactamase BlaB-30	750	101..850	BETA-LACTAM	CARBAPENEM	AMR
557	WP_152819218.1	NG_068163.1	blaACT	blaACT-86	ACT family cephalosporin-hydrolyzing class C beta-lactamase	1140	101..1240	BETA-LACTAM	CEPHALOSPORIN	AMR
558	WP_154123408.1	NG_068162.1	blaACT	blaACT-85	ACT family cephalosporin-hydrolyzing class C beta-lactamase	1140	101..1240	BETA-LACTAM	CEPHALOSPORIN	AMR
559	WP_072139974.1	NG_068161.1	blaACT	blaACT-84	cephalosporin-hydrolyzing class C beta-lactamase ACT-84	1146	1..1146	BETA-LACTAM	CEPHALOSPORIN	AMR
560	WP_063843217.1	NG_047584.1	catA1		type A-1 chloramphenicol O-acetyltransferase	660	101..760	PHENICOL	CHLORAMPHENICOL	AMR
561	WP_164924988.1	NG_068058.1	blaCMY	blaCMY-136	class C beta-lactamase CMY-136	1146	101..1246	BETA-LACTAM	CEPHALOSPORIN	AMR
562	WP_044735234.1	NG_068040.1	qnrA	qnrA10	quinolone resistance pentapeptide repeat protein QnrA10	657	1..657	QUINOLONE	QUINOLONE	AMR
563	WP_164461303.1	NG_068039.1	blaVIM	blaVIM-70	subclass B1 metallo-beta-lactamase VIM-70	801	1..801	BETA-LACTAM	CARBAPENEM	AMR
564	WP_164461301.1	NG_068037.1	blaPDC	blaPDC-397	class C beta-lactamase PDC-397	1194	1..1194	BETA-LACTAM	CEPHALOSPORIN	AMR
565	WP_164461300.1	NG_068036.1	blaPDC	blaPDC-396	class C beta-lactamase PDC-396	1194	1..1194	BETA-LACTAM	CEPHALOSPORIN	AMR
566	WP_164461299.1	NG_068035.1	blaPDC	blaPDC-395	class C beta-lactamase PDC-395	1194	1..1194	BETA-LACTAM	CEPHALOSPORIN	AMR
567	WP_164461298.1	NG_068034.1	blaPDC	blaPDC-394	class C beta-lactamase PDC-394	1188	1..1188	BETA-LACTAM	CEPHALOSPORIN	AMR
568	WP_164461297.1	NG_068033.1	blaPDC	blaPDC-393	class C beta-lactamase PDC-393	1197	1..1197	BETA-LACTAM	CEPHALOSPORIN	AMR
569	WP_164461296.1	NG_068032.1	blaPDC	blaPDC-392	class C beta-lactamase PDC-392	1173	1..1173	BETA-LACTAM	CEPHALOSPORIN	AMR
570	WP_164461295.1	NG_068031.1	blaPDC	blaPDC-391	class C beta-lactamase PDC-391	1194	1..1194	BETA-LACTAM	CEPHALOSPORIN	AMR
571	WP_164461294.1	NG_068030.1	blaPDC	blaPDC-390	class C beta-lactamase PDC-390	1194	1..1194	BETA-LACTAM	CEPHALOSPORIN	AMR
572	WP_164461293.1	NG_068029.1	blaPDC	blaPDC-389	class C beta-lactamase PDC-389	1194	1..1194	BETA-LACTAM	CEPHALOSPORIN	AMR
573	WP_162280230.1	NG_068028.1	blaOXA	blaOXA-910	OXA-51 family carbapenem-hydrolyzing class D beta-lactamase OXA-910	825	101..925	BETA-LACTAM	BETA-LACTAM	AMR
574	WP_031694184.1	NG_068027.1	blaOXA	blaOXA-908	OXA-50 family oxacillin-hydrolyzing class D beta-lactamase OXA-908	789	1..789	BETA-LACTAM	BETA-LACTAM	AMR
575	WP_164461292.1	NG_068026.1	blaOXA	blaOXA-907	OXA-50 family oxacillin-hydrolyzing class D beta-lactamase OXA-907	789	1..789	BETA-LACTAM	BETA-LACTAM	AMR
576	WP_034005326.1	NG_068025.1	blaOXA	blaOXA-906	OXA-50 family oxacillin-hydrolyzing class D beta-lactamase OXA-906	789	1..789	BETA-LACTAM	BETA-LACTAM	AMR
577	WP_003161096.1	NG_068024.1	blaOXA	blaOXA-905	OXA-50 family oxacillin-hydrolyzing class D beta-lactamase OXA-905	789	1..789	BETA-LACTAM	BETA-LACTAM	AMR
578	WP_003122322.1	NG_068023.1	blaOXA	blaOXA-904	OXA-50 family oxacillin-hydrolyzing class D beta-lactamase OXA-904	789	1..789	BETA-LACTAM	BETA-LACTAM	AMR
579	WP_164461291.1	NG_068022.1	blaOXA	blaOXA-903	OXA-50 family oxacillin-hydrolyzing class D beta-lactamase OXA-903	789	1..789	BETA-LACTAM	BETA-LACTAM	AMR
580	WP_024916334.1	NG_068021.1	blaOXA	blaOXA-902	OXA-50 family oxacillin-hydrolyzing class D beta-lactamase OXA-902	792	1..792	BETA-LACTAM	BETA-LACTAM	AMR
581	WP_031757092.1	NG_068020.1	blaOXA	blaOXA-901	OXA-50 family oxacillin-hydrolyzing class D beta-lactamase OXA-901	789	1..789	BETA-LACTAM	BETA-LACTAM	AMR
582	WP_154205474.1	NG_068019.1	blaOXA	blaOXA-899	OXA-22 family class D beta-lactamase OXA-899	828	1..828	BETA-LACTAM	BETA-LACTAM	AMR
583	WP_154205589.1	NG_068018.1	blaOXA	blaOXA-898	OXA-60 family carbapenem-hydrolyzing class D beta-lactamase OXA-898	816	1..816	BETA-LACTAM	BETA-LACTAM	AMR
584	WP_164461290.1	NG_068017.1	blaOXA	blaOXA-897	OXA-24 family carbapenem-hydrolyzing class D beta-lactamase OXA-897	828	1..828	BETA-LACTAM	BETA-LACTAM	AMR
585	WP_087744800.1	NG_068016.1	blaKPC	blaKPC-56	carbapenem-hydrolyzing class A beta-lactamase KPC-56	882	1..882	BETA-LACTAM	CARBAPENEM	AMR
586	WP_078402651.1	NG_068015.1	blaGOB	blaGOB-51	subclass B3 metallo-beta-lactamase GOB-51	873	101..973	BETA-LACTAM	CARBAPENEM	AMR
587	WP_078675023.1	NG_068014.1	blaGOB	blaGOB-50	subclass B3 metallo-beta-lactamase GOB-50	873	101..973	BETA-LACTAM	CARBAPENEM	AMR
588	WP_045183849.1	NG_068013.1	blaGOB	blaGOB-49	subclass B3 metallo-beta-lactamase GOB-49	873	101..973	BETA-LACTAM	CARBAPENEM	AMR
589	WP_078724262.1	NG_068012.1	blaGOB	blaGOB-48	subclass B3 metallo-beta-lactamase GOB-48	873	101..973	BETA-LACTAM	CARBAPENEM	AMR
590	WP_078769980.1	NG_068011.1	blaGOB	blaGOB-46	subclass B3 metallo-beta-lactamase GOB-46	873	101..973	BETA-LACTAM	CARBAPENEM	AMR
591	WP_078793281.1	NG_068010.1	blaGOB	blaGOB-44	subclass B3 metallo-beta-lactamase GOB-44	873	101..973	BETA-LACTAM	CARBAPENEM	AMR
592	WP_078407131.1	NG_068009.1	blaGOB	blaGOB-43	subclass B3 metallo-beta-lactamase GOB-43	873	101..973	BETA-LACTAM	CARBAPENEM	AMR
593	WP_078395323.1	NG_068007.1	blaGOB	blaGOB-41	subclass B3 metallo-beta-lactamase GOB-41	873	101..973	BETA-LACTAM	CARBAPENEM	AMR
594	WP_034845394.1	NG_068006.1	blaGOB	blaGOB-40	subclass B3 metallo-beta-lactamase GOB-40	873	101..973	BETA-LACTAM	CARBAPENEM	AMR
595	WP_031257659.1	NG_068005.1	blaGOB	blaGOB-39	subclass B3 metallo-beta-lactamase GOB-39	873	101..973	BETA-LACTAM	CARBAPENEM	AMR
596	WP_058879139.1	NG_068004.1	blaGOB	blaGOB-38	subclass B3 metallo-beta-lactamase GOB-38	873	101..973	BETA-LACTAM	CARBAPENEM	AMR
597	WP_059323095.1	NG_068003.1	blaGOB	blaGOB-37	subclass B3 metallo-beta-lactamase GOB-37	873	101..973	BETA-LACTAM	CARBAPENEM	AMR
598	WP_078722646.1	NG_068002.1	blaGOB	blaGOB-36	subclass B3 metallo-beta-lactamase GOB-36	873	101..973	BETA-LACTAM	CARBAPENEM	AMR
599	WP_078779188.1	NG_068001.1	blaGOB	blaGOB-35	subclass B3 metallo-beta-lactamase GOB-35	873	101..973	BETA-LACTAM	CARBAPENEM	AMR
600	WP_107809858.1	NG_068000.1	blaGOB	blaGOB-34	subclass B3 metallo-beta-lactamase GOB-34	873	101..973	BETA-LACTAM	CARBAPENEM	AMR
601	WP_078797000.1	NG_067999.1	blaGOB	blaGOB-33	subclass B3 metallo-beta-lactamase GOB-33	873	101..973	BETA-LACTAM	CARBAPENEM	AMR
602	WP_065081961.1	NG_067998.1	blaGOB	blaGOB-32	subclass B3 metallo-beta-lactamase GOB-32	879	101..979	BETA-LACTAM	CARBAPENEM	AMR
603	WP_078703439.1	NG_067997.1	blaGOB	blaGOB-31	subclass B3 metallo-beta-lactamase GOB-31	873	101..973	BETA-LACTAM	CARBAPENEM	AMR
604	WP_078676551.1	NG_067996.1	blaGOB	blaGOB-30	subclass B3 metallo-beta-lactamase GOB-30	873	101..973	BETA-LACTAM	CARBAPENEM	AMR
605	WP_078678126.1	NG_067995.1	blaGOB	blaGOB-29	subclass B3 metallo-beta-lactamase GOB-29	873	101..973	BETA-LACTAM	CARBAPENEM	AMR
606	WP_069213816.1	NG_067994.1	blaGOB	blaGOB-27	subclass B3 metallo-beta-lactamase GOB-27	873	101..973	BETA-LACTAM	CARBAPENEM	AMR
607	WP_024567831.1	NG_067993.1	blaGOB	blaGOB-26	subclass B3 metallo-beta-lactamase GOB-26	879	101..979	BETA-LACTAM	CARBAPENEM	AMR
608	WP_059345125.1	NG_067992.1	blaGOB	blaGOB-25	subclass B3 metallo-beta-lactamase GOB-25	885	101..985	BETA-LACTAM	CARBAPENEM	AMR
609	WP_101360689.1	NG_067991.1	blaGOB	blaGOB-24	subclass B3 metallo-beta-lactamase GOB-24	873	101..973	BETA-LACTAM	CARBAPENEM	AMR
610	WP_078795634.1	NG_067990.1	blaGOB	blaGOB-23	subclass B3 metallo-beta-lactamase GOB-23	873	101..973	BETA-LACTAM	CARBAPENEM	AMR
611	WP_019050927.1	NG_067989.1	blaGOB	blaGOB-22	subclass B3 metallo-beta-lactamase GOB-22	873	101..973	BETA-LACTAM	CARBAPENEM	AMR
612	WP_024566153.1	NG_067988.1	blaGOB	blaGOB-21	subclass B3 metallo-beta-lactamase GOB-21	873	101..973	BETA-LACTAM	CARBAPENEM	AMR
613	WP_009089555.1	NG_067987.1	blaGOB	blaGOB-20	subclass B3 metallo-beta-lactamase GOB-20	873	101..973	BETA-LACTAM	CARBAPENEM	AMR
614	WP_164461288.1	NG_067986.1	blaCVI	blaCVI-1	subclass B2 metallo-beta-lactamase CVI-1	768	73..840	BETA-LACTAM	CARBAPENEM	AMR
615	WP_078778510.1	NG_067985.1	blaB	blaB-39	subclass B1 metallo-beta-lactamase BlaB-39	750	101..850	BETA-LACTAM	CARBAPENEM	AMR
616	WP_080889626.1	NG_067984.1	blaB	blaB-36	subclass B1 metallo-beta-lactamase BlaB-36	750	101..850	BETA-LACTAM	CARBAPENEM	AMR
617	WP_081318900.1	NG_067982.1	blaB	blaB-29	subclass B1 metallo-beta-lactamase BlaB-29	750	101..850	BETA-LACTAM	CARBAPENEM	AMR
618	WP_107808007.1	NG_067981.1	blaB	blaB-28	subclass B1 metallo-beta-lactamase BlaB-28	750	101..850	BETA-LACTAM	CARBAPENEM	AMR
619	WP_132038428.1	NG_067979.1	blaADC	blaADC-235	class C beta-lactamase ADC-235	1164	11..1174	BETA-LACTAM	CEPHALOSPORIN	AMR
620	WP_159162532.1	NG_067978.1	blaADC	blaADC-234	class C beta-lactamase ADC-234	1149	11..1159	BETA-LACTAM	CEPHALOSPORIN	AMR
621	WP_164461285.1	NG_067977.1	blaACT	blaACT-83	cephalosporin-hydrolyzing class C beta-lactamase ACT-83	1146	1..1146	BETA-LACTAM	CEPHALOSPORIN	AMR
622	WP_164461284.1	NG_067976.1	blaACT	blaACT-82	cephalosporin-hydrolyzing class C beta-lactamase ACT-82	1146	1..1146	BETA-LACTAM	CEPHALOSPORIN	AMR
623	WP_164461283.1	NG_067975.1	blaACT	blaACT-81	cephalosporin-hydrolyzing class C beta-lactamase ACT-81	1146	1..1146	BETA-LACTAM	CEPHALOSPORIN	AMR
624	WP_164461282.1	NG_067974.1	blaACT	blaACT-80	cephalosporin-hydrolyzing class C beta-lactamase ACT-80	1146	1..1146	BETA-LACTAM	CEPHALOSPORIN	AMR
625	WP_164461281.1	NG_067973.1	blaACT	blaACT-79	cephalosporin-hydrolyzing class C beta-lactamase ACT-79	1146	1..1146	BETA-LACTAM	CEPHALOSPORIN	AMR
626	WP_164461280.1	NG_067972.1	blaACT	blaACT-78	cephalosporin-hydrolyzing class C beta-lactamase ACT-78	1146	1..1146	BETA-LACTAM	CEPHALOSPORIN	AMR
627	WP_131534982.1	NG_067971.1	aac(6')-Ib-cr	aac(6')-Ib-cr9	fluoroquinolone-acetylating aminoglycoside 6'-N-acetyltransferase AAC(6')-Ib-cr9	555	101..655	AMINOGLYCOSIDE/QUINOLONE	AMIKACIN/KANAMYCIN/TOBRAMYCIN/QUINOLONE	AMR
628	WP_151346866.1	NG_067970.1	aac(6')-Ib-cr	aac(6')-Ib-cr8	fluoroquinolone-acetylating aminoglycoside 6'-N-acetyltransferase AAC(6')-Ib-cr8	555	101..655	AMINOGLYCOSIDE/QUINOLONE	AMIKACIN/KANAMYCIN/TOBRAMYCIN/QUINOLONE	AMR
629	WP_159241551.1	NG_067969.1	aac(6')-Ib-cr	aac(6')-Ib-cr11	fluoroquinolone-acetylating aminoglycoside 6'-N-acetyltransferase AAC(6')-Ib-cr11	555	101..655	AMINOGLYCOSIDE/QUINOLONE	AMIKACIN/KANAMYCIN/TOBRAMYCIN/QUINOLONE	AMR
630	WP_124042715.1	NG_067968.1	aac(6')-Ib-cr	aac(6')-Ib-cr10	fluoroquinolone-acetylating aminoglycoside 6'-N-acetyltransferase AAC(6')-Ib-cr10	555	101..655	AMINOGLYCOSIDE/QUINOLONE	AMIKACIN/KANAMYCIN/TOBRAMYCIN/QUINOLONE	AMR
631	WP_148937512.1	NG_067966.1	aac(6')-Ib		AAC(6')-Ib family aminoglycoside 6'-N-acetyltransferase	555	101..655	AMINOGLYCOSIDE	GENTAMICIN	AMR
632	WP_151405943.1	NG_067965.1	aac(6')-Ib		AAC(6')-Ib family aminoglycoside 6'-N-acetyltransferase	555	101..655	AMINOGLYCOSIDE	GENTAMICIN	AMR
633	WP_101516660.1	NG_067964.1	aac(6')-Ib		AAC(6')-Ib family aminoglycoside 6'-N-acetyltransferase	555	101..655	AMINOGLYCOSIDE	AMIKACIN/KANAMYCIN/TOBRAMYCIN	AMR
634	WP_134628915.1	NG_067963.1	aac(6')-Ib		AAC(6')-Ib family aminoglycoside 6'-N-acetyltransferase	555	51..605	AMINOGLYCOSIDE	GENTAMICIN	AMR
635	WP_132629969.1	NG_067962.1	aac(6')-Ib		AAC(6')-Ib family aminoglycoside 6'-N-acetyltransferase	555	101..655	AMINOGLYCOSIDE	AMIKACIN/KANAMYCIN/TOBRAMYCIN	AMR
636	WP_079452738.1	NG_067961.1	aac(6')-Ib		AAC(6')-Ib family aminoglycoside 6'-N-acetyltransferase	555	101..655	AMINOGLYCOSIDE	AMIKACIN/KANAMYCIN/TOBRAMYCIN	AMR
637	WP_126123880.1	NG_067960.1	aac(6')-Ib		AAC(6')-Ib family aminoglycoside 6'-N-acetyltransferase	555	101..655	AMINOGLYCOSIDE	GENTAMICIN	AMR
638	WP_087872512.1	NG_067959.1	aac(6')-Ib		AAC(6')-Ib family aminoglycoside 6'-N-acetyltransferase	555	101..655	AMINOGLYCOSIDE	GENTAMICIN	AMR
639	WP_123085936.1	NG_067958.1	aac(6')-Ib		AAC(6')-Ib family aminoglycoside 6'-N-acetyltransferase	555	101..655	AMINOGLYCOSIDE	AMIKACIN/KANAMYCIN/TOBRAMYCIN	AMR
640	WP_159287722.1	NG_067957.1	aac(6')-Ib		AAC(6')-Ib family aminoglycoside 6'-N-acetyltransferase	555	101..655	AMINOGLYCOSIDE	AMIKACIN/KANAMYCIN/TOBRAMYCIN	AMR
641	WP_117044474.1	NG_067956.1	aac(6')-Ib		AAC(6')-Ib family aminoglycoside 6'-N-acetyltransferase	555	26..580	AMINOGLYCOSIDE	GENTAMICIN	AMR
642	WP_117065919.1	NG_067955.1	aac(6')-Ib		AAC(6')-Ib family aminoglycoside 6'-N-acetyltransferase	555	101..655	AMINOGLYCOSIDE	AMINOGLYCOSIDE	AMR
643	WP_117046752.1	NG_067954.1	aac(6')-Ib		AAC(6')-Ib family aminoglycoside 6'-N-acetyltransferase	555	101..655	AMINOGLYCOSIDE	AMIKACIN/KANAMYCIN/TOBRAMYCIN	AMR
644	WP_113613509.1	NG_067953.1	aac(6')-Ib		AAC(6')-Ib family aminoglycoside 6'-N-acetyltransferase	555	101..655	AMINOGLYCOSIDE	AMIKACIN/KANAMYCIN/TOBRAMYCIN	AMR
645	WP_104442471.1	NG_067952.1	aac(6')-Ib		AAC(6')-Ib family aminoglycoside 6'-N-acetyltransferase	555	101..655	AMINOGLYCOSIDE	GENTAMICIN	AMR
646	WP_085844237.1	NG_067951.1	aac(6')-Ib		AAC(6')-Ib family aminoglycoside 6'-N-acetyltransferase	555	5..559	AMINOGLYCOSIDE	AMIKACIN/KANAMYCIN/TOBRAMYCIN	AMR
647	WP_085843736.1	NG_067950.1	aac(6')-Ib		AAC(6')-Ib family aminoglycoside 6'-N-acetyltransferase	555	101..655	AMINOGLYCOSIDE	AMIKACIN/KANAMYCIN/TOBRAMYCIN	AMR
648	WP_071984682.1	NG_067949.1	aac(6')-Ib		AAC(6')-Ib family aminoglycoside 6'-N-acetyltransferase	555	101..655	AMINOGLYCOSIDE	GENTAMICIN	AMR
649	WP_069067473.1	NG_067948.1	aac(6')-Ib		AAC(6')-Ib family aminoglycoside 6'-N-acetyltransferase	555	9..563	AMINOGLYCOSIDE	AMIKACIN/KANAMYCIN/TOBRAMYCIN	AMR
650	WP_072201103.1	NG_067947.1	aac(6')-Ib		AAC(6')-Ib family aminoglycoside 6'-N-acetyltransferase	555	101..655	AMINOGLYCOSIDE	GENTAMICIN	AMR
651	WP_064765190.1	NG_067946.1	aac(6')-Ib		AAC(6')-Ib family aminoglycoside 6'-N-acetyltransferase	555	101..655	AMINOGLYCOSIDE	AMIKACIN/KANAMYCIN/TOBRAMYCIN	AMR
652	WP_079459897.1	NG_067945.1	aac(3)-Ib		aminoglycoside N-acetyltransferase AAC(3)-Ib	465	101..565	AMINOGLYCOSIDE	GENTAMICIN	AMR
653	WP_148044415.1	NG_065947.1	blaIMP	blaIMP-81	subclass B1 metallo-beta-lactamase IMP-81	741	1..741	BETA-LACTAM	CARBAPENEM	AMR
654	WP_148044471.1	NG_065937.1	blaPNGM	blaPNGM-1	subclass B3-like metallo-beta-lactamase PNGM-1	1161	1..1161	BETA-LACTAM	CARBAPENEM	AMR
655	WP_148044404.1	NG_065850.1	tet(55)		tetracycline destructase Tet(55)	1158	1..1158	TETRACYCLINE	TETRACYCLINE	AMR
656	WP_128268285.1	NG_063893.1	blaRSD2	blaRSD2-2	class D beta-lactamase RSD2-2	759	1..759	BETA-LACTAM	BETA-LACTAM	AMR
657	WP_128268284.1	NG_063892.1	blaRSD2	blaRSD2-1	class D beta-lactamase RSD2-1	774	1..774	BETA-LACTAM	CEPHALOSPORIN	AMR
658	WP_128268283.1	NG_063891.1	blaRSD1	blaRSD1-1	RSD1 family class D beta-lactamase	816	1..816	BETA-LACTAM	BETA-LACTAM	AMR
659	WP_128268282.1	NG_063890.1	blaRSC1	blaRSC1-1	RSC1 family class C beta-lactamase	1191	1..1191	BETA-LACTAM	CEPHALOSPORIN	AMR
660	WP_128268281.1	NG_063889.1	blaRSA2	blaRSA2-1	carbapenem-hydrolyzing class A beta-lactamase RSA2-1	933	1..933	BETA-LACTAM	CARBAPENEM	AMR
661	WP_032492247.1	NG_056001.1	aac(3)-Ia		aminoglycoside N-acetyltransferase AAC(3)-Ia	465	101..565	AMINOGLYCOSIDE	GENTAMICIN	AMR
662	WP_016078774.1	NG_055771.1	mphM		macrolide 2'-phosphotransferase MphM	900	101..1000	MACROLIDE	MACROLIDE	AMR
663	WP_057991970.1	NG_055474.1	blaMCA		MCA family class C beta-lactamase	1173	101..1273	BETA-LACTAM	BETA-LACTAM	AMR
664	WP_003155734.1	NG_052489.1	aac(3)-Id		aminoglycoside N-acetyltransferase AAC(3)-Id	477	101..577	AMINOGLYCOSIDE	GENTAMICIN	AMR
665	WP_071846359.1	NG_052479.1	aac(3)-If		aminoglycoside N-acetyltransferase AAC(3)-If	465	101..565	AMINOGLYCOSIDE	GENTAMICIN	AMR
666	WP_071846329.1	NG_052414.1	aac(6')-Ib		AAC(6')-Ib family aminoglycoside 6'-N-acetyltransferase	555	101..655	AMINOGLYCOSIDE	GENTAMICIN	AMR
667	WP_015060297.1	NG_047248.1	aac(3)-IIe		aminoglycoside N-acetyltransferase AAC(3)-IIe	861	101..961	AMINOGLYCOSIDE	GENTAMICIN	AMR
668	WP_063840257.1	NG_047236.1	aac(3)-Ia		aminoglycoside N-acetyltransferase AAC(3)-Ia	465	101..565	AMINOGLYCOSIDE	GENTAMICIN	AMR
669	WP_011540937.1	NG_048573.1	aac(3)-Ii		aminoglycoside N-acetyltransferase AAC(3)-Ii	459	101..559	AMINOGLYCOSIDE	GENTAMICIN	AMR
670	WP_011468318.1	NG_048571.1	aac(3)-Ig		aminoglycoside N-acetyltransferase AAC(3)-Ig	477	101..577	AMINOGLYCOSIDE	GENTAMICIN	AMR
671	WP_063856942.1	NG_048570.1	aac(3)-If		aminoglycoside N-acetyltransferase AAC(3)-If	465	61..525	AMINOGLYCOSIDE	GENTAMICIN	AMR
672	WP_038404949.1	NG_048569.1	aac(3)-Id		aminoglycoside N-acetyltransferase AAC(3)-Id	477	101..577	AMINOGLYCOSIDE	GENTAMICIN	AMR
673	WP_034006142.1	NG_048568.1	aac(3)-Ic		aminoglycoside N-acetyltransferase AAC(3)-Ic	471	101..571	AMINOGLYCOSIDE	GENTAMICIN	AMR
674	WP_010792467.1	NG_047257.1	aac(3)-Ib		aminoglycoside N-acetyltransferase AAC(3)-Ib	465	101..565	AMINOGLYCOSIDE	GENTAMICIN	AMR
675	WP_001199192.1	NG_047253.1	aac(3)-IVa		aminoglycoside N-acetyltransferase AAC(3)-IVa	777	1..777	AMINOGLYCOSIDE	APRAMYCIN/GENTAMICIN/TOBRAMYCIN	AMR
676	WP_000557454.1	NG_047251.1	aac(3)-IId		aminoglycoside N-acetyltransferase AAC(3)-IId	861	101..961	AMINOGLYCOSIDE	GENTAMICIN	AMR
677	WP_063840266.1	NG_047250.1	aac(3)-IIc		aminoglycoside N-acetyltransferase AAC(3)-IIc	861	101..961	AMINOGLYCOSIDE	GENTAMICIN	AMR
678	WP_033147097.1	NG_047249.1	aac(3)-IIb		aminoglycoside N-acetyltransferase AAC(3)-IIb	810	101..910	AMINOGLYCOSIDE	GENTAMICIN	AMR
679	WP_002063884.1	NG_047247.1	aac(3)-IIe		aminoglycoside N-acetyltransferase AAC(3)-IIe	861	101..961	AMINOGLYCOSIDE	GENTAMICIN	AMR
680	WP_000557452.1	NG_047244.1	aac(3)-IIe		aminoglycoside N-acetyltransferase AAC(3)-IIe	861	91..951	AMINOGLYCOSIDE	GENTAMICIN	AMR
681	WP_063840259.1	NG_047239.1	aac(3)-Ia		aminoglycoside N-acetyltransferase AAC(3)-Ia	465	101..565	AMINOGLYCOSIDE	GENTAMICIN	AMR
682	WP_063840258.1	NG_047238.1	aac(3)-Ia		aminoglycoside N-acetyltransferase AAC(3)-Ia	465	101..565	AMINOGLYCOSIDE	GENTAMICIN	AMR
683	WP_002089484.1	NG_047234.1	aac(3)-Ia		aminoglycoside N-acetyltransferase AAC(3)-Ia	465	101..565	AMINOGLYCOSIDE	GENTAMICIN	AMR
684	WP_032491356.1	NG_047233.1	aac(3)-Ia		aminoglycoside N-acetyltransferase AAC(3)-Ia	465	101..565	AMINOGLYCOSIDE	GENTAMICIN	AMR
685	WP_022542381.1	NG_047232.1	aac(3)-Ia		aminoglycoside N-acetyltransferase AAC(3)-Ia	465	101..565	AMINOGLYCOSIDE	GENTAMICIN	AMR
686	WP_160164899.1	NG_067237.1	mcr-1	mcr-1.25	phosphoethanolamine--lipid A transferase MCR-1.25	1626	1..1626	COLISTIN	COLISTIN	AMR
687	WP_160164898.1	NG_067236.1	mcr-1	mcr-1.24	phosphoethanolamine--lipid A transferase MCR-1.24	1626	1..1626	COLISTIN	COLISTIN	AMR
688	WP_079820715.1	NG_067234.1	fosA7	fosA7.8	fosfomycin resistance glutathione transferase FosA7.8	423	101..523	FOSFOMYCIN	FOSFOMYCIN	AMR
689	WP_058653118.1	NG_067233.1	fosA7	fosA7.7	fosfomycin resistance glutathione transferase FosA7.7	423	101..523	FOSFOMYCIN	FOSFOMYCIN	AMR
690	WP_061377147.1	NG_067232.1	fosA7	fosA7.6	fosfomycin resistance glutathione transferase FosA7.6	423	101..523	FOSFOMYCIN	FOSFOMYCIN	AMR
691	WP_000941933.1	NG_067231.1	fosA7	fosA7.5	fosfomycin resistance glutathione transferase FosA7.5	423	101..523	FOSFOMYCIN	FOSFOMYCIN	AMR
692	WP_023216493.1	NG_067230.1	fosA7	fosA7.4	fosfomycin resistance glutathione transferase FosA7.4	423	101..523	FOSFOMYCIN	FOSFOMYCIN	AMR
693	WP_023231494.1	NG_067229.1	fosA7	fosA7.3	fosfomycin resistance glutathione transferase FosA7.3	423	101..523	FOSFOMYCIN	FOSFOMYCIN	AMR
694	WP_000941935.1	NG_067228.1	fosA7	fosA7.2	fosfomycin resistance glutathione transferase FosA7.2	423	101..523	FOSFOMYCIN	FOSFOMYCIN	AMR
695	WP_160164840.1	NG_067227.1	blaVEB	blaVEB-25	class A extended-spectrum beta-lactamase VEB-25	900	1..900	BETA-LACTAM	CEPHALOSPORIN	AMR
696	WP_160164839.1	NG_067226.1	blaKPC	blaKPC-54	carbapenem-hydrolyzing class A beta-lactamase KPC-54	882	1..882	BETA-LACTAM	CARBAPENEM	AMR
697	WP_086979105.1	NG_067222.1	blaGOB	blaGOB-19	subclass B3 metallo-beta-lactamase GOB-19	879	1..879	BETA-LACTAM	CARBAPENEM	AMR
698	WP_110093562.1	NG_067221.1	blaCTX-M	blaCTX-M-154	class A extended-spectrum beta-lactamase CTX-M-154	876	1..876	BETA-LACTAM	CEPHALOSPORIN	AMR
699	WP_078795346.1	NG_067220.1	blaB	blaB-38	subclass B1 metallo-beta-lactamase BlaB-38	750	101..850	BETA-LACTAM	CARBAPENEM	AMR
700	WP_078793100.1	NG_067219.1	blaB	blaB-35	subclass B1 metallo-beta-lactamase BlaB-35	750	101..850	BETA-LACTAM	CARBAPENEM	AMR
701	WP_065161001.1	NG_067218.1	blaB	blaB-33	subclass B1 metallo-beta-lactamase BlaB-33	750	101..850	BETA-LACTAM	CARBAPENEM	AMR
702	WP_078723747.1	NG_067217.1	blaB	blaB-32	subclass B1 metallo-beta-lactamase BlaB-32	750	101..850	BETA-LACTAM	CARBAPENEM	AMR
703	WP_078675249.1	NG_067216.1	blaB	blaB-31	subclass B1 metallo-beta-lactamase BlaB-31	750	1..750	BETA-LACTAM	CARBAPENEM	AMR
704	WP_078702010.1	NG_067214.1	blaB	blaB-25	subclass B1 metallo-beta-lactamase BlaB-25	750	101..850	BETA-LACTAM	CARBAPENEM	AMR
705	WP_078704370.1	NG_067213.1	blaB	blaB-24	subclass B1 metallo-beta-lactamase BlaB-24	750	101..850	BETA-LACTAM	CARBAPENEM	AMR
706	WP_069214019.1	NG_067212.1	blaB	blaB-23	subclass B1 metallo-beta-lactamase BlaB-23	750	101..850	BETA-LACTAM	CARBAPENEM	AMR
707	WP_068801164.1	NG_067211.1	blaB	blaB-22	subclass B1 metallo-beta-lactamase BlaB-22	750	101..850	BETA-LACTAM	CARBAPENEM	AMR
708	WP_029728367.1	NG_067210.1	blaB	blaB-21	subclass B1 metallo-beta-lactamase BlaB-21	750	101..850	BETA-LACTAM	CARBAPENEM	AMR
709	WP_101360538.1	NG_067209.1	blaB	blaB-20	subclass B1 metallo-beta-lactamase BlaB-20	750	101..850	BETA-LACTAM	CARBAPENEM	AMR
710	WP_019051344.1	NG_067208.1	blaB	blaB-19	subclass B1 metallo-beta-lactamase BlaB-19	750	101..850	BETA-LACTAM	CARBAPENEM	AMR
711	WP_078691467.1	NG_067207.1	blaB	blaB-18	subclass B1 metallo-beta-lactamase BlaB-18	750	101..850	BETA-LACTAM	CARBAPENEM	AMR
712	WP_021348010.1	NG_067206.1	blaB	blaB-17	subclass B1 metallo-beta-lactamase BlaB-17	750	101..850	BETA-LACTAM	CARBAPENEM	AMR
713	WP_086980232.1	NG_067205.1	blaB	blaB-16	subclass B1 metallo-beta-lactamase BlaB-16	750	1..750	BETA-LACTAM	CARBAPENEM	AMR
714	WP_031950434.1	NG_067204.1	blaADC	blaADC-233	class C beta-lactamase ADC-233	1155	1..1155	BETA-LACTAM	CEPHALOSPORIN	AMR
715	WP_064907116.1	NG_067203.1	blaADC	blaADC-232	class C beta-lactamase ADC-232	1155	1..1155	BETA-LACTAM	CEPHALOSPORIN	AMR
716	WP_160164838.1	NG_067202.1	blaADC	blaADC-231	class C beta-lactamase ADC-231	1152	1..1152	BETA-LACTAM	CEPHALOSPORIN	AMR
717	WP_160164837.1	NG_067201.1	blaADC	blaADC-230	class C beta-lactamase ADC-230	1152	1..1152	BETA-LACTAM	CEPHALOSPORIN	AMR
718	WP_160164836.1	NG_067200.1	blaADC	blaADC-229	class C beta-lactamase ADC-229	1152	1..1152	BETA-LACTAM	CEPHALOSPORIN	AMR
719	WP_160164835.1	NG_067199.1	blaADC	blaADC-228	class C beta-lactamase ADC-228	1155	1..1155	BETA-LACTAM	CEPHALOSPORIN	AMR
720	WP_160164834.1	NG_067198.1	blaADC	blaADC-227	class C beta-lactamase ADC-227	1155	1..1155	BETA-LACTAM	CEPHALOSPORIN	AMR
721	WP_001211224.1	NG_067197.1	blaADC	blaADC-226	class C beta-lactamase ADC-226	1152	1..1152	BETA-LACTAM	CEPHALOSPORIN	AMR
722	WP_160164833.1	NG_067196.1	blaADC	blaADC-225	class C beta-lactamase ADC-225	1155	1..1155	BETA-LACTAM	CEPHALOSPORIN	AMR
723	WP_064907831.1	NG_067195.1	blaADC	blaADC-224	class C beta-lactamase ADC-224	1155	1..1155	BETA-LACTAM	CEPHALOSPORIN	AMR
724	WP_064987478.1	NG_067194.1	blaADC	blaADC-223	class C beta-lactamase ADC-223	1149	1..1149	BETA-LACTAM	CEPHALOSPORIN	AMR
725	WP_031960999.1	NG_067193.1	blaADC	blaADC-222	class C beta-lactamase ADC-222	1152	1..1152	BETA-LACTAM	CEPHALOSPORIN	AMR
726	WP_105459893.1	NG_067192.1	cfr(D)		23S rRNA (adenine(2503)-C(8))-methyltransferase Cfr(D)	1074	1..1074	MACROLIDE/LINCOSAMIDE/STREPTOGRAMIN	MACROLIDE/LINCOSAMIDE/STREPTOGRAMIN	AMR
727	WP_032489727.1	NG_049104.1	blaFOX	blaFOX-4	inhbitor-resistant cephalosporin-hydrolyzing class C beta-lactamase FOX-4	1149	1..1149	BETA-LACTAM	CEPHALOSPORIN	AMR
728	WP_065083535.1	NG_067215.1	blaB	blaB-26	subclass B1 metallo-beta-lactamase BlaB-26	750	101..850	BETA-LACTAM	CARBAPENEM	AMR
729	WP_156404657.1	NG_067149.1	blaOKP-B	blaOKP-B-24	class A broad-spectrum beta-lactamase OKP-B-24	861	1..861	BETA-LACTAM	BETA-LACTAM	AMR
730	WP_136034107.1	NG_067155.1	blaOKP-C	blaOKP-C-1	class A broad-spectrum beta-lactamase OKP-C-1	861	1..861	BETA-LACTAM	BETA-LACTAM	AMR
731	WP_064183695.1	NG_067146.1	blaOKP-B	blaOKP-B-16	class A broad-spectrum beta-lactamase OKP-B-16	861	1..861	BETA-LACTAM	BETA-LACTAM	AMR
732	WP_080897395.1	NG_067156.1	blaOKP-D	blaOKP-D-1	class A broad-spectrum beta-lactamase OKP-D-1	861	1..861	BETA-LACTAM	BETA-LACTAM	AMR
733	WP_125353308.1	NG_067167.1	qnrB	qnrB96	quinolone resistance pentapeptide repeat protein QnrB96	645	1..645	QUINOLONE	QUINOLONE	AMR
734	WP_048324114.1	NG_067154.1	blaOKP-B	blaOKP-B-45	class A broad-spectrum beta-lactamase OKP-B-45	861	101..961	BETA-LACTAM	BETA-LACTAM	AMR
735	WP_060573544.1	NG_067132.1	blaACT	blaACT-77	cephalosporin-hydrolyzing class C beta-lactamase ACT-77	1146	1..1146	BETA-LACTAM	CEPHALOSPORIN	AMR
736	WP_156404654.1	NG_067143.1	blaMOX	blaMOX-14	CMY-1/MOX family class C beta-lactamase MOX-14	1149	1..1149	BETA-LACTAM	CEPHALOSPORIN	AMR
737	WP_130202201.1	NG_067166.1	blaVIM	blaVIM-69	subclass B1 metallo-beta-lactamase VIM-69	798	101..898	BETA-LACTAM	CARBAPENEM	AMR
738	WP_156404644.1	NG_067133.1	blaADC	blaADC-221	class C beta-lactamase ADC-221	1152	1..1152	BETA-LACTAM	CEPHALOSPORIN	AMR
739	WP_156404651.1	NG_067140.1	blaCTX-M	blaCTX-M-231	class A extended-spectrum beta-lactamase CTX-M-231	876	1..876	BETA-LACTAM	CEPHALOSPORIN	AMR
740	WP_156404662.1	NG_067164.1	blaVEB	blaVEB-23	class A extended-spectrum beta-lactamase VEB-23	900	1..900	BETA-LACTAM	CEPHALOSPORIN	AMR
741	WP_100886243.1	NG_067157.1	blaOXA	blaOXA-895	OXA-229 family carbapenem-hydrolyzing class D beta-lactamase OXA-895	831	1..831	BETA-LACTAM	BETA-LACTAM	AMR
742	WP_156404658.1	NG_067158.1	blaOXA	blaOXA-896	class D beta-lactamase OXA-896	825	1..825	BETA-LACTAM	BETA-LACTAM	AMR
743	WP_156404646.1	NG_067135.1	blaCMY	blaCMY-168	class C beta-lactamase CMY-168	1146	1..1146	BETA-LACTAM	CEPHALOSPORIN	AMR
744	WP_131419583.1	NG_067163.1	blaTEM	blaTEM-238	class A beta-lactamase TEM-238	861	1..861	BETA-LACTAM	BETA-LACTAM	AMR
745	WP_156404652.1	NG_067141.1	blaCTX-M	blaCTX-M-232	class A extended-spectrum beta-lactamase CTX-M-232	876	1..876	BETA-LACTAM	CEPHALOSPORIN	AMR
746	WP_087833272.1	NG_067147.1	blaOKP-B	blaOKP-B-21	class A broad-spectrum beta-lactamase OKP-B-21	861	101..961	BETA-LACTAM	BETA-LACTAM	AMR
747	WP_156404648.1	NG_067137.1	blaCMY	blaCMY-170	class C beta-lactamase CMY-170	1146	1..1146	BETA-LACTAM	CEPHALOSPORIN	AMR
748	WP_156404649.1	NG_067138.1	blaCTX-M	blaCTX-M-143	class A extended-spectrum beta-lactamase CTX-M-143	876	1..876	BETA-LACTAM	CEPHALOSPORIN	AMR
749	WP_087771722.1	NG_067150.1	blaOKP-B	blaOKP-B-34	class A broad-spectrum beta-lactamase OKP-B-34	861	101..961	BETA-LACTAM	BETA-LACTAM	AMR
750	WP_156404661.1	NG_067162.1	blaSHV	blaSHV-115	class A extended-spectrum beta-lactamase SHV-115	861	1..861	BETA-LACTAM	BETA-LACTAM	AMR
751	WP_156404650.1	NG_067139.1	blaCTX-M	blaCTX-M-230	class A extended-spectrum beta-lactamase CTX-M-230	876	1..876	BETA-LACTAM	CEPHALOSPORIN	AMR
752	WP_156404645.1	NG_067134.1	blaCMH	blaCMH-6	class C beta-lactamase CMH-6	1146	1..1146	BETA-LACTAM	BETA-LACTAM	AMR
753	WP_060655783.1	NG_067151.1	blaOKP-B	blaOKP-B-36	class A broad-spectrum beta-lactamase OKP-B-36	861	101..961	BETA-LACTAM	BETA-LACTAM	AMR
754	WP_156404653.1	NG_067142.1	blaCTX-M	blaCTX-M-233	class A extended-spectrum beta-lactamase CTX-M-233	876	1..876	BETA-LACTAM	CEPHALOSPORIN	AMR
755	WP_156404660.1	NG_067161.1	blaPFM	blaPFM-3	subclass B2 metallo-beta-lactamase PFM-3	762	1..762	BETA-LACTAM	CARBAPENEM	AMR
756	WP_156404647.1	NG_067136.1	blaCMY	blaCMY-169	class C beta-lactamase CMY-169	1131	1..1131	BETA-LACTAM	CEPHALOSPORIN	AMR
757	WP_156404655.1	NG_067144.1	blaNDM	blaNDM-26	subclass B1 metallo-beta-lactamase NDM-26	813	1..813	BETA-LACTAM	CARBAPENEM	AMR
758	WP_156404656.1	NG_067145.1	blaNDM	blaNDM-29	subclass B1 metallo-beta-lactamase NDM-29	813	101..913	BETA-LACTAM	CARBAPENEM	AMR
759	WP_156404659.1	NG_067159.1	blaPER	blaPER-14	class A extended-spectrum beta-lactamase PER-14	927	1..927	BETA-LACTAM	CEPHALOSPORIN	AMR
760	WP_138403314.1	NG_066529.1	blaPDC	blaPDC-322	inhibitor-resistant class C beta-lactamase PDC-322	1194	1..1194	BETA-LACTAM	CEPHALOSPORIN	AMR
761	WP_148044467.1	NG_065933.1	blaPDC	blaPDC-381	inhibitor-resistant class C beta-lactamase PDC-381	1194	1..1194	BETA-LACTAM	CEPHALOSPORIN	AMR
762	WP_148044438.1	NG_065898.1	blaPDC	blaPDC-346	inhibitor-resistant class C beta-lactamase PDC-346	1194	1..1194	BETA-LACTAM	CEPHALOSPORIN	AMR
763	WP_109791203.1	NG_057601.1	blaPDC	blaPDC-270	inhibitor-resistant class C beta-lactamase PDC-270	1194	1..1194	BETA-LACTAM	CEPHALOSPORIN	AMR
764	WP_100831609.1	NG_056400.1	blaPDC	blaPDC-245	inhibitor-resistant class C beta-lactamase PDC-245	1194	1..1194	BETA-LACTAM	CEPHALOSPORIN	AMR
765	WP_034051940.1	NG_052627.1	blaPAC	blaPAC-1	inhibitior-resistant cephalosporin-hydrolyzing class C beta-lactamase PAC-1	1146	101..1246	BETA-LACTAM	CEPHALOSPORIN	AMR
766	WP_023318187.1	NG_050606.1	blaOKP-B	blaOKP-B-23	class A broad-spectrum beta-lactamase OKP-B-23	861	101..961	BETA-LACTAM	BETA-LACTAM	AMR
767	WP_063860910.1	NG_049373.1	blaOKP-B	blaOKP-B-13	class A broad-spectrum beta-lactamase OKP-B-13	861	1..861	BETA-LACTAM	BETA-LACTAM	AMR
768	WP_023289605.1	NG_049361.1	blaOKP-A	blaOKP-A-17	class A broad-spectrum beta-lactamase OKP-A-17	861	101..961	BETA-LACTAM	BETA-LACTAM	AMR
769	WP_057012521.1	NG_067160.1	blaPFM	blaPFM-2	subclass B2 metallo-beta-lactamase PFM-2	762	1..762	BETA-LACTAM	CARBAPENEM	AMR
770	WP_148044419.1	NG_065876.1	blaKPC	blaKPC-41	inhibitor-resistant carbapenem-hydrolyzing class A beta-lactamase KPC-41	891	1..891	BETA-LACTAM	CARBAPENEM	AMR
771	WP_003246254.1	NG_065846.1	mphK		macrolide 2'-phosphotransferase MphK	921	101..1021	MACROLIDE	MACROLIDE	AMR
772	WP_032452758.1	NG_049362.1	blaOKP-A	blaOKP-A-2	class A broad-spectrum beta-lactamase OKP-A-2	861	1..861	BETA-LACTAM	BETA-LACTAM	AMR
773	WP_063860896.1	NG_049353.1	blaOKP-A	blaOKP-A-1	class A broad-spectrum beta-lactamase OKP-A-1	861	1..861	BETA-LACTAM	BETA-LACTAM	AMR
774	WP_063406924.1	NG_051160.1	ampC		CMY2/MIR/ACT/EC family class C beta-lactamase	1146	101..1246	BETA-LACTAM	BETA-LACTAM	AMR
775	WP_063860931.1	NG_049385.1	blaOKP-B	blaOKP-B-9	class A broad-spectrum beta-lactamase OKP-B-9	861	1..861	BETA-LACTAM	BETA-LACTAM	AMR
776	WP_017900346.1	NG_049384.1	blaOKP-B	blaOKP-B-8	class A broad-spectrum beta-lactamase OKP-B-8	861	1..861	BETA-LACTAM	BETA-LACTAM	AMR
777	WP_057215100.1	NG_049383.1	blaOKP-B	blaOKP-B-7	class A broad-spectrum beta-lactamase OKP-B-7	861	1..861	BETA-LACTAM	BETA-LACTAM	AMR
778	WP_004205995.1	NG_049382.1	blaOKP-B	blaOKP-B-6	class A broad-spectrum beta-lactamase OKP-B-6	861	68..928	BETA-LACTAM	BETA-LACTAM	AMR
779	WP_063860923.1	NG_049381.1	blaOKP-B	blaOKP-B-5	class A broad-spectrum beta-lactamase OKP-B-5	861	47..907	BETA-LACTAM	BETA-LACTAM	AMR
780	WP_063860917.1	NG_049380.1	blaOKP-B	blaOKP-B-4	class A broad-spectrum beta-lactamase OKP-B-4	861	1..861	BETA-LACTAM	BETA-LACTAM	AMR
781	WP_063860916.1	NG_049379.1	blaOKP-B	blaOKP-B-3	class A broad-spectrum beta-lactamase OKP-B-3	861	1..861	BETA-LACTAM	BETA-LACTAM	AMR
782	WP_063860915.1	NG_049378.1	blaOKP-B	blaOKP-B-20	class A broad-spectrum beta-lactamase OKP-B-20	861	25..885	BETA-LACTAM	BETA-LACTAM	AMR
783	WP_063860914.1	NG_049377.1	blaOKP-B	blaOKP-B-2	class A broad-spectrum beta-lactamase OKP-B-2	861	1..861	BETA-LACTAM	BETA-LACTAM	AMR
784	WP_063860913.1	NG_049376.1	blaOKP-B	blaOKP-B-19	class A broad-spectrum beta-lactamase OKP-B-19	861	25..885	BETA-LACTAM	BETA-LACTAM	AMR
785	WP_063860912.1	NG_049375.1	blaOKP-B	blaOKP-B-18	class A broad-spectrum beta-lactamase OKP-B-18	861	41..901	BETA-LACTAM	BETA-LACTAM	AMR
786	WP_063860911.1	NG_049374.1	blaOKP-B	blaOKP-B-17	class A broad-spectrum beta-lactamase OKP-B-17	861	25..885	BETA-LACTAM	BETA-LACTAM	AMR
787	WP_063860909.1	NG_049372.1	blaOKP-B	blaOKP-B-11	class A broad-spectrum beta-lactamase OKP-B-11	861	1..861	BETA-LACTAM	BETA-LACTAM	AMR
788	WP_063860908.1	NG_049371.1	blaOKP-B	blaOKP-B-10	class A broad-spectrum beta-lactamase OKP-B-10	861	1..861	BETA-LACTAM	BETA-LACTAM	AMR
789	WP_032456002.1	NG_049370.1	blaOKP-B	blaOKP-B-1	class A broad-spectrum beta-lactamase OKP-B-1	861	1..861	BETA-LACTAM	BETA-LACTAM	AMR
790	WP_063860907.1	NG_049369.1	blaOKP-A	blaOKP-A-9	class A broad-spectrum beta-lactamase OKP-A-9	861	1..861	BETA-LACTAM	BETA-LACTAM	AMR
791	WP_048334865.1	NG_049368.1	blaOKP-A	blaOKP-A-8	class A broad-spectrum beta-lactamase OKP-A-8	861	1..861	BETA-LACTAM	BETA-LACTAM	AMR
792	WP_063860906.1	NG_049367.1	blaOKP-A	blaOKP-A-7	class A broad-spectrum beta-lactamase OKP-A-7	861	1..861	BETA-LACTAM	BETA-LACTAM	AMR
793	WP_060590773.1	NG_049366.1	blaOKP-A	blaOKP-A-6	class A broad-spectrum beta-lactamase OKP-A-6	861	1..861	BETA-LACTAM	BETA-LACTAM	AMR
794	WP_063860905.1	NG_049365.1	blaOKP-A	blaOKP-A-5	class A broad-spectrum beta-lactamase OKP-A-5	861	1..861	BETA-LACTAM	BETA-LACTAM	AMR
795	WP_063860904.1	NG_049364.1	blaOKP-A	blaOKP-A-4	class A broad-spectrum beta-lactamase OKP-A-4	861	1..861	BETA-LACTAM	BETA-LACTAM	AMR
796	WP_044522859.1	NG_049363.1	blaOKP-A	blaOKP-A-3	class A broad-spectrum beta-lactamase OKP-A-3	861	101..961	BETA-LACTAM	BETA-LACTAM	AMR
797	WP_063860903.1	NG_049360.1	blaOKP-A	blaOKP-A-16	class A broad-spectrum beta-lactamase OKP-A-16	861	1..861	BETA-LACTAM	BETA-LACTAM	AMR
798	WP_063860902.1	NG_049359.1	blaOKP-A	blaOKP-A-15	class A broad-spectrum beta-lactamase OKP-A-15	846	1..846	BETA-LACTAM	BETA-LACTAM	AMR
799	WP_063860901.1	NG_049358.1	blaOKP-A	blaOKP-A-14	class A broad-spectrum beta-lactamase OKP-A-14	861	1..861	BETA-LACTAM	BETA-LACTAM	AMR
800	WP_063860900.1	NG_049357.1	blaOKP-A	blaOKP-A-13	class A broad-spectrum beta-lactamase OKP-A-13	861	1..861	BETA-LACTAM	BETA-LACTAM	AMR
801	WP_063860899.1	NG_049356.1	blaOKP-A	blaOKP-A-12	class A broad-spectrum beta-lactamase OKP-A-12	861	19..879	BETA-LACTAM	BETA-LACTAM	AMR
802	WP_063860898.1	NG_049355.1	blaOKP-A	blaOKP-A-11	class A broad-spectrum beta-lactamase OKP-A-11	861	20..880	BETA-LACTAM	BETA-LACTAM	AMR
803	WP_063860897.1	NG_049354.1	blaOKP-A	blaOKP-A-10	class A broad-spectrum beta-lactamase OKP-A-10	861	1..861	BETA-LACTAM	BETA-LACTAM	AMR
804	WP_001031075.1	NG_047673.1	dfrA18		trimethoprim-resistant dihydrofolate reductase DfrA18	555	101..655	TRIMETHOPRIM	TRIMETHOPRIM	AMR
805	WP_063842745.1	NG_047528.1	blaOKP-B		OKP-B family class A broad-spectrum beta-lactamase	861	47..907	BETA-LACTAM	BETA-LACTAM	AMR
806	WP_006178946.1	NG_047383.1	ampC		CMY2/MIR/ACT/EC family class C beta-lactamase	1146	101..1246	BETA-LACTAM	BETA-LACTAM	AMR
807	WP_060470109.1	NG_066497.1	blaADC	blaADC-217	class C beta-lactamase ADC-217	1152	87..1238	BETA-LACTAM	CEPHALOSPORIN	AMR
808	WP_150823470.1	NG_066511.1	blaOXA	blaOXA-838	OXA-2 family class D beta-lactamase OXA-838	828	1..828	BETA-LACTAM	BETA-LACTAM	AMR
809	WP_150823455.1	NG_066481.1	blaADC	blaADC-201	class C beta-lactamase ADC-201	1152	1..1152	BETA-LACTAM	CEPHALOSPORIN	AMR
810	WP_001021774.1	NG_066718.1	blaOXA	blaOXA-856	OXA-51 family carbapenem-hydrolyzing class D beta-lactamase OXA-856	825	19..843	BETA-LACTAM	BETA-LACTAM	AMR
811	WP_152315490.1	NG_066739.1	blaOXA	blaOXA-877	OXA-51 family carbapenem-hydrolyzing class D beta-lactamase OXA-877	825	36..860	BETA-LACTAM	BETA-LACTAM	AMR
812	WP_152315480.1	NG_066729.1	blaOXA	blaOXA-867	OXA-51 family carbapenem-hydrolyzing class D beta-lactamase OXA-867	825	48..872	BETA-LACTAM	BETA-LACTAM	AMR
813	WP_150823459.1	NG_066486.1	blaADC	blaADC-206	class C beta-lactamase ADC-206	1152	1..1152	BETA-LACTAM	CEPHALOSPORIN	AMR
814	WP_150823462.1	NG_066490.1	blaADC	blaADC-210	class C beta-lactamase ADC-210	1152	1..1152	BETA-LACTAM	CEPHALOSPORIN	AMR
815	WP_150823474.1	NG_066516.1	blaOXA	blaOXA-843	OXA-213 family carbapenem-hydrolyzing class D beta-lactamase OXA-843	822	1..822	BETA-LACTAM	BETA-LACTAM	AMR
816	WP_152315497.1	NG_066746.1	blaOXA	blaOXA-884	OXA-51 family carbapenem-hydrolyzing class D beta-lactamase OXA-884	825	13..837	BETA-LACTAM	BETA-LACTAM	AMR
817	WP_034006563.1	NG_066523.1	blaOXA	blaOXA-850	OXA-50 family oxacillin-hydrolyzing class D beta-lactamase OXA-850	789	1..789	BETA-LACTAM	BETA-LACTAM	AMR
818	WP_150823485.1	NG_066534.1	blaPDC	blaPDC-327	class C beta-lactamase PDC-327	1194	1..1194	BETA-LACTAM	CEPHALOSPORIN	AMR
819	WP_152315470.1	NG_066719.1	blaOXA	blaOXA-857	OXA-51 family carbapenem-hydrolyzing class D beta-lactamase OXA-857	825	28..852	BETA-LACTAM	BETA-LACTAM	AMR
820	WP_136049560.1	NG_066703.1	blaLEN	blaLEN-40	class A beta-lactamase LEN-40	861	1..861	BETA-LACTAM	BETA-LACTAM	AMR
821	WP_152315487.1	NG_066736.1	blaOXA	blaOXA-874	OXA-51 family carbapenem-hydrolyzing class D beta-lactamase OXA-874	825	41..865	BETA-LACTAM	BETA-LACTAM	AMR
822	WP_150823469.1	NG_066508.1	blaIMP	blaIMP-65	subclass B1 metallo-beta-lactamase IMP-65	741	1..741	BETA-LACTAM	CARBAPENEM	AMR
823	WP_053390271.1	NG_066695.1	blaCMY	blaCMY-137	class C beta-lactamase CMY-137	1146	101..1246	BETA-LACTAM	CEPHALOSPORIN	AMR
824	WP_150823472.1	NG_066513.1	blaOXA	blaOXA-840	OXA-213 family carbapenem-hydrolyzing class D beta-lactamase OXA-840	822	1..822	BETA-LACTAM	BETA-LACTAM	AMR
825	WP_126817982.1	NG_066692.1	blaACT	blaACT-76	cephalosporin-hydrolyzing class C beta-lactamase ACT-76	1146	101..1246	BETA-LACTAM	CEPHALOSPORIN	AMR
826	WP_152330888.1	NG_066764.1	blaLEN	blaLEN-36	class A beta-lactamase LEN-36	861	1..861	BETA-LACTAM	BETA-LACTAM	AMR
827	WP_150823480.1	NG_066528.1	blaPDC	blaPDC-321	class C beta-lactamase PDC-321	1194	1..1194	BETA-LACTAM	CEPHALOSPORIN	AMR
828	WP_150823482.1	NG_066531.1	blaPDC	blaPDC-324	class C beta-lactamase PDC-324	1194	1..1194	BETA-LACTAM	CEPHALOSPORIN	AMR
829	WP_152315496.1	NG_066745.1	blaOXA	blaOXA-883	OXA-51 family carbapenem-hydrolyzing class D beta-lactamase OXA-883	825	12..836	BETA-LACTAM	BETA-LACTAM	AMR
830	WP_152315484.1	NG_066733.1	blaOXA	blaOXA-871	OXA-51 family carbapenem-hydrolyzing class D beta-lactamase OXA-871	825	35..859	BETA-LACTAM	BETA-LACTAM	AMR
831	WP_150823483.1	NG_066532.1	blaPDC	blaPDC-325	class C beta-lactamase PDC-325	1194	1..1194	BETA-LACTAM	CEPHALOSPORIN	AMR
832	WP_152315469.1	NG_066714.1	blaOXA	blaOXA-852	OXA-51 family carbapenem-hydrolyzing class D beta-lactamase OXA-852	825	14..838	BETA-LACTAM	BETA-LACTAM	AMR
833	WP_117122976.1	NG_066709.1	blaLEN	blaLEN-58	class A beta-lactamase LEN-58	861	101..961	BETA-LACTAM	BETA-LACTAM	AMR
834	WP_100505522.1	NG_066501.1	blaAXC	blaAXC-2	carbapenem-hydrolyzing class A beta-lactamase AXC-2	897	1..897	BETA-LACTAM	CARBAPENEM	AMR
835	WP_150823453.1	NG_066478.1	blaADC	blaADC-198	class C beta-lactamase ADC-198	1155	1..1155	BETA-LACTAM	CEPHALOSPORIN	AMR
836	WP_133972424.1	NG_066693.1	blaADC	blaADC-194	class C beta-lactamase ADC-194	1152	1..1152	BETA-LACTAM	CEPHALOSPORIN	AMR
837	WP_152315481.1	NG_066730.1	blaOXA	blaOXA-868	OXA-51 family carbapenem-hydrolyzing class D beta-lactamase OXA-868	825	24..848	BETA-LACTAM	BETA-LACTAM	AMR
838	WP_152315491.1	NG_066740.1	blaOXA	blaOXA-878	OXA-51 family carbapenem-hydrolyzing class D beta-lactamase OXA-878	825	41..865	BETA-LACTAM	BETA-LACTAM	AMR
839	WP_152315505.1	NG_066754.1	blaOXA	blaOXA-892	OXA-51 family carbapenem-hydrolyzing class D beta-lactamase OXA-892	825	31..855	BETA-LACTAM	BETA-LACTAM	AMR
840	WP_150823465.1	NG_066504.1	blaAXC	blaAXC-5	carbapenem-hydrolyzing class A beta-lactamase AXC-5	897	1..897	BETA-LACTAM	CARBAPENEM	AMR
841	WP_150823495.1	NG_066544.1	blaTEM	blaTEM-240	class A beta-lactamase TEM-240	861	1..861	BETA-LACTAM	BETA-LACTAM	AMR
842	WP_032652275.1	NG_066690.1	blaACT	blaACT-74	cephalosporin-hydrolyzing class C beta-lactamase ACT-74	1146	101..1246	BETA-LACTAM	CEPHALOSPORIN	AMR
843	WP_094917017.1	NG_066708.1	blaLEN	blaLEN-55	class A beta-lactamase LEN-55	861	101..961	BETA-LACTAM	BETA-LACTAM	AMR
844	WP_039098799.1	NG_066495.1	blaADC	blaADC-215	class C beta-lactamase ADC-215	1152	87..1238	BETA-LACTAM	CEPHALOSPORIN	AMR
845	WP_150823490.1	NG_066539.1	blaPDC	blaPDC-332	class C beta-lactamase PDC-332	1167	1..1167	BETA-LACTAM	CEPHALOSPORIN	AMR
846	WP_152315502.1	NG_066751.1	blaOXA	blaOXA-889	OXA-51 family carbapenem-hydrolyzing class D beta-lactamase OXA-889	825	46..870	BETA-LACTAM	BETA-LACTAM	AMR
847	WP_033989974.1	NG_066519.1	blaOXA	blaOXA-846	OXA-50 family oxacillin-hydrolyzing class D beta-lactamase OXA-846	789	1..789	BETA-LACTAM	BETA-LACTAM	AMR
848	WP_136026639.1	NG_066702.1	blaLEN	blaLEN-39	class A beta-lactamase LEN-39	861	1..861	BETA-LACTAM	BETA-LACTAM	AMR
849	WP_150823460.1	NG_066488.1	blaADC	blaADC-208	class C beta-lactamase ADC-208	1152	1..1152	BETA-LACTAM	CEPHALOSPORIN	AMR
850	WP_150823477.1	NG_066522.1	blaOXA	blaOXA-849	OXA-50 family oxacillin-hydrolyzing class D beta-lactamase OXA-849	789	1..789	BETA-LACTAM	BETA-LACTAM	AMR
851	WP_150823497.1	NG_066547.1	mcr-8	mcr-8.3	phosphoethanolamine--lipid A transferase MCR-8.3	1698	1..1698	COLISTIN	COLISTIN	AMR
852	WP_152315476.1	NG_066725.1	blaOXA	blaOXA-863	OXA-51 family carbapenem-hydrolyzing class D beta-lactamase OXA-863	825	15..839	BETA-LACTAM	BETA-LACTAM	AMR
853	WP_150823457.1	NG_066484.1	blaADC	blaADC-204	class C beta-lactamase ADC-204	1152	1..1152	BETA-LACTAM	CEPHALOSPORIN	AMR
854	WP_114252036.1	NG_066715.1	blaOXA	blaOXA-853	OXA-51 family carbapenem-hydrolyzing class D beta-lactamase OXA-853	825	29..853	BETA-LACTAM	BETA-LACTAM	AMR
855	WP_023332837.1	NG_066767.1	mcr-10	mcr-10.1	phosphoethanolamine--lipid A transferase MCR-10.1	1620	1..1620	COLISTIN	COLISTIN	AMR
856	WP_039211240.1	NG_066496.1	blaADC	blaADC-216	class C beta-lactamase ADC-216	1152	101..1252	BETA-LACTAM	CEPHALOSPORIN	AMR
857	WP_150823478.1	NG_066525.1	blaPDC	blaPDC-318	class C beta-lactamase PDC-318	1197	1..1197	BETA-LACTAM	CEPHALOSPORIN	AMR
858	WP_061154665.1	NG_066705.1	blaLEN	blaLEN-42	class A beta-lactamase LEN-42	861	1..861	BETA-LACTAM	BETA-LACTAM	AMR
859	WP_150823493.1	NG_066542.1	blaPDC	blaPDC-386	class C beta-lactamase PDC-386	1194	1..1194	BETA-LACTAM	CEPHALOSPORIN	AMR
860	WP_151874537.1	NG_066687.1	tva(A)		ABC-F type ribosomal protection protein Tva(A)	1518	1..1518	PLEUROMUTILIN	PLEUROMUTILIN/STREPTOGRAMIN	AMR
861	WP_152315503.1	NG_066752.1	blaOXA	blaOXA-890	OXA-51 family carbapenem-hydrolyzing class D beta-lactamase OXA-890	825	32..856	BETA-LACTAM	BETA-LACTAM	AMR
862	WP_152315473.1	NG_066722.1	blaOXA	blaOXA-860	OXA-51 family carbapenem-hydrolyzing class D beta-lactamase OXA-860	825	13..837	BETA-LACTAM	BETA-LACTAM	AMR
863	WP_087088911.1	NG_066515.1	blaOXA	blaOXA-842	OXA-213 family carbapenem-hydrolyzing class D beta-lactamase OXA-842	822	1..822	BETA-LACTAM	BETA-LACTAM	AMR
864	WP_078230092.1	NG_066493.1	blaADC	blaADC-213	class C beta-lactamase ADC-213	1155	100..1254	BETA-LACTAM	CEPHALOSPORIN	AMR
865	WP_150823488.1	NG_066537.1	blaPDC	blaPDC-330	class C beta-lactamase PDC-330	1194	1..1194	BETA-LACTAM	CEPHALOSPORIN	AMR
866	WP_152315498.1	NG_066747.1	blaOXA	blaOXA-885	OXA-51 family carbapenem-hydrolyzing class D beta-lactamase OXA-885	825	43..867	BETA-LACTAM	BETA-LACTAM	AMR
867	WP_100675621.1	NG_066704.1	blaLEN	blaLEN-41	class A beta-lactamase LEN-41	861	1..861	BETA-LACTAM	BETA-LACTAM	AMR
868	WP_152315486.1	NG_066735.1	blaOXA	blaOXA-873	OXA-51 family carbapenem-hydrolyzing class D beta-lactamase OXA-873	825	17..841	BETA-LACTAM	BETA-LACTAM	AMR
869	WP_152315478.1	NG_066727.1	blaOXA	blaOXA-865	OXA-51 family carbapenem-hydrolyzing class D beta-lactamase OXA-865	825	43..867	BETA-LACTAM	BETA-LACTAM	AMR
870	WP_037428895.1	NG_066509.1	blaOXA	blaOXA-252	OXA-48 family carbapenem-hydrolyzing class D beta-lactamase OXA-252	798	101..898	BETA-LACTAM	CARBAPENEM	AMR
871	WP_152315465.1	NG_066696.1	blaIMP	blaIMP-85	subclass B1 metallo-beta-lactamase IMP-85	741	1..741	BETA-LACTAM	CARBAPENEM	AMR
872	WP_087696200.1	NG_066510.1	blaOXA	blaOXA-576	class D beta-lactamase OXA-576	747	1..747	BETA-LACTAM	BETA-LACTAM	AMR
873	WP_152315499.1	NG_066748.1	blaOXA	blaOXA-886	OXA-51 family carbapenem-hydrolyzing class D beta-lactamase OXA-886	825	12..836	BETA-LACTAM	BETA-LACTAM	AMR
874	WP_150823456.1	NG_066482.1	blaADC	blaADC-202	class C beta-lactamase ADC-202	1152	1..1152	BETA-LACTAM	CEPHALOSPORIN	AMR
875	WP_150823481.1	NG_066530.1	blaPDC	blaPDC-323	class C beta-lactamase PDC-323	1194	1..1194	BETA-LACTAM	CEPHALOSPORIN	AMR
876	WP_152315493.1	NG_066742.1	blaOXA	blaOXA-880	OXA-51 family carbapenem-hydrolyzing class D beta-lactamase OXA-880	825	40..864	BETA-LACTAM	BETA-LACTAM	AMR
877	WP_032061328.1	NG_066717.1	blaOXA	blaOXA-855	OXA-51 family carbapenem-hydrolyzing class D beta-lactamase OXA-855	825	25..849	BETA-LACTAM	BETA-LACTAM	AMR
878	WP_152315483.1	NG_066732.1	blaOXA	blaOXA-870	OXA-51 family carbapenem-hydrolyzing class D beta-lactamase OXA-870	825	35..859	BETA-LACTAM	BETA-LACTAM	AMR
879	WP_014603442.1	NG_066524.1	blaOXA	blaOXA-851	OXA-50 family oxacillin-hydrolyzing class D beta-lactamase OXA-851	789	1..789	BETA-LACTAM	BETA-LACTAM	AMR
880	WP_110196444.1	NG_066697.1	blaLEN	blaLEN-12	class A beta-lactamase LEN-12	861	101..961	BETA-LACTAM	BETA-LACTAM	AMR
881	WP_130173437.1	NG_066487.1	blaADC	blaADC-207	class C beta-lactamase ADC-207	1152	1..1152	BETA-LACTAM	CEPHALOSPORIN	AMR
882	WP_152315489.1	NG_066738.1	blaOXA	blaOXA-876	OXA-51 family carbapenem-hydrolyzing class D beta-lactamase OXA-876	825	41..865	BETA-LACTAM	BETA-LACTAM	AMR
883	WP_152315507.1	NG_066757.1	blaPDC	blaPDC-388	class C beta-lactamase PDC-388	1194	1..1194	BETA-LACTAM	CEPHALOSPORIN	AMR
884	WP_152315492.1	NG_066741.1	blaOXA	blaOXA-879	OXA-51 family carbapenem-hydrolyzing class D beta-lactamase OXA-879	825	45..869	BETA-LACTAM	BETA-LACTAM	AMR
885	WP_063277905.1	NG_066545.1	fosA8	fosA8	fosfomycin resistance glutathione transferase FosA8	426	1..426	FOSFOMYCIN	FOSFOMYCIN	AMR
886	WP_152315474.1	NG_066723.1	blaOXA	blaOXA-861	OXA-51 family carbapenem-hydrolyzing class D beta-lactamase OXA-861	825	32..856	BETA-LACTAM	BETA-LACTAM	AMR
887	WP_150823466.1	NG_066505.1	blaPSE	blaCARB-51	PSE family carbenicillin-hydrolyzing class A beta-lactamase CARB-51	867	49..915	BETA-LACTAM	BETA-LACTAM	AMR
888	WP_039213353.1	NG_066499.1	blaADC	blaADC-219	class C beta-lactamase ADC-219	1155	101..1255	BETA-LACTAM	CEPHALOSPORIN	AMR
889	WP_133973918.1	NG_066712.1	blaOXA	blaOXA-822	OXA-213 family carbapenem-hydrolyzing class D beta-lactamase OXA-822	822	1..822	BETA-LACTAM	BETA-LACTAM	AMR
890	WP_152330889.1	NG_066765.1	blaLEN	blaLEN-37	class A beta-lactamase LEN-37	861	1..861	BETA-LACTAM	BETA-LACTAM	AMR
891	WP_150823476.1	NG_066518.1	blaOXA	blaOXA-845	OXA-214 family carbapenem-hydrolyzing class D beta-lactamase OXA-845	828	1..828	BETA-LACTAM	BETA-LACTAM	AMR
892	WP_150823491.1	NG_066540.1	blaPDC	blaPDC-384	class C beta-lactamase PDC-384	1194	1..1194	BETA-LACTAM	CEPHALOSPORIN	AMR
893	WP_152315471.1	NG_066720.1	blaOXA	blaOXA-858	OXA-51 family carbapenem-hydrolyzing class D beta-lactamase OXA-858	825	31..855	BETA-LACTAM	BETA-LACTAM	AMR
894	WP_081330264.1	NG_066502.1	blaAXC	blaAXC-3	carbapenem-hydrolyzing class A beta-lactamase AXC-3	897	1..897	BETA-LACTAM	CARBAPENEM	AMR
895	WP_043875313.1	NG_066699.1	blaLEN	blaLEN-32	class A beta-lactamase LEN-32	861	101..961	BETA-LACTAM	BETA-LACTAM	AMR
896	WP_042888870.1	NG_066694.1	blaAQU	blaAQU-1	class C beta-lactamase AQU-1	1143	101..1243	BETA-LACTAM	BETA-LACTAM	AMR
897	WP_152315468.1	NG_066713.1	blaOXA	blaOXA-830	class D beta-lactamase OXA-830	801	1..801	BETA-LACTAM	BETA-LACTAM	AMR
898	WP_150823463.1	NG_066491.1	blaADC	blaADC-211	class C beta-lactamase ADC-211	1152	1..1152	BETA-LACTAM	CEPHALOSPORIN	AMR
899	WP_134254706.1	NG_066526.1	blaPDC	blaPDC-319	class C beta-lactamase PDC-319	1194	1..1194	BETA-LACTAM	CEPHALOSPORIN	AMR
900	WP_150823486.1	NG_066535.1	blaPDC	blaPDC-328	class C beta-lactamase PDC-328	1194	1..1194	BETA-LACTAM	CEPHALOSPORIN	AMR
901	WP_074385924.1	NG_066706.1	blaLEN	blaLEN-43	class A beta-lactamase LEN-43	861	1..861	BETA-LACTAM	BETA-LACTAM	AMR
902	WP_150823468.1	NG_066507.1	blaEBR	blaEBR-3	subclass B1 metallo-beta-lactamase EBR-3	708	1..708	BETA-LACTAM	CARBAPENEM	AMR
903	WP_152315488.1	NG_066737.1	blaOXA	blaOXA-875	OXA-51 family carbapenem-hydrolyzing class D beta-lactamase OXA-875	825	43..867	BETA-LACTAM	BETA-LACTAM	AMR
904	WP_060454527.1	NG_066494.1	blaADC	blaADC-214	class C beta-lactamase ADC-214	1152	87..1238	BETA-LACTAM	CEPHALOSPORIN	AMR
905	WP_150823471.1	NG_066512.1	blaOXA	blaOXA-839	OXA-114 family class D beta-lactamase OXA-839	828	1..828	BETA-LACTAM	BETA-LACTAM	AMR
906	WP_150823489.1	NG_066538.1	blaPDC	blaPDC-331	class C beta-lactamase PDC-331	1167	1..1167	BETA-LACTAM	CEPHALOSPORIN	AMR
907	WP_152315501.1	NG_066750.1	blaOXA	blaOXA-888	OXA-51 family carbapenem-hydrolyzing class D beta-lactamase OXA-888	825	33..857	BETA-LACTAM	BETA-LACTAM	AMR
908	WP_152315477.1	NG_066726.1	blaOXA	blaOXA-864	OXA-51 family carbapenem-hydrolyzing class D beta-lactamase OXA-864	825	14..838	BETA-LACTAM	BETA-LACTAM	AMR
909	WP_150823461.1	NG_066489.1	blaADC	blaADC-209	class C beta-lactamase ADC-209	1152	1..1152	BETA-LACTAM	CEPHALOSPORIN	AMR
910	WP_150823494.1	NG_066543.1	blaPST	blaPST-2	subclass B1 metallo-beta-lactamase PST-2	729	1..729	BETA-LACTAM	CARBAPENEM	AMR
911	WP_150823458.1	NG_066485.1	blaADC	blaADC-205	class C beta-lactamase ADC-205	1152	1..1152	BETA-LACTAM	CEPHALOSPORIN	AMR
912	WP_152330887.1	NG_066763.1	blaLEN	blaLEN-35	class A beta-lactamase LEN-35	861	1..861	BETA-LACTAM	BETA-LACTAM	AMR
913	WP_114166683.1	NG_066479.1	blaADC	blaADC-199	class C beta-lactamase ADC-199	1167	1..1167	BETA-LACTAM	CEPHALOSPORIN	AMR
914	WP_152315466.1	NG_066710.1	blaMIR	blaMIR-23	cephalosporin-hydrolyzing class C beta-lactamase MIR-23	1146	1..1146	BETA-LACTAM	CEPHALOSPORIN	AMR
915	WP_152315500.1	NG_066749.1	blaOXA	blaOXA-887	OXA-51 family carbapenem-hydrolyzing class D beta-lactamase OXA-887	825	13..837	BETA-LACTAM	BETA-LACTAM	AMR
916	WP_032000414.1	NG_066483.1	blaADC	blaADC-203	class C beta-lactamase ADC-203	1152	1..1152	BETA-LACTAM	CEPHALOSPORIN	AMR
917	WP_150823484.1	NG_066533.1	blaPDC	blaPDC-326	class C beta-lactamase PDC-326	1173	1..1173	BETA-LACTAM	CEPHALOSPORIN	AMR
918	WP_152315494.1	NG_066743.1	blaOXA	blaOXA-881	OXA-51 family carbapenem-hydrolyzing class D beta-lactamase OXA-881	825	28..852	BETA-LACTAM	BETA-LACTAM	AMR
919	WP_150823452.1	NG_066477.1	blaADC	blaADC-197	class C beta-lactamase ADC-197	1152	1..1152	BETA-LACTAM	CEPHALOSPORIN	AMR
920	WP_152315482.1	NG_066731.1	blaOXA	blaOXA-869	OXA-51 family carbapenem-hydrolyzing class D beta-lactamase OXA-869	825	35..859	BETA-LACTAM	BETA-LACTAM	AMR
921	WP_150823454.1	NG_066480.1	blaADC	blaADC-200	class C beta-lactamase ADC-200	1152	1..1152	BETA-LACTAM	CEPHALOSPORIN	AMR
922	WP_123836928.1	NG_066707.1	blaLEN	blaLEN-51	class A beta-lactamase LEN-51	861	101..961	BETA-LACTAM	BETA-LACTAM	AMR
923	WP_150823473.1	NG_066514.1	blaOXA	blaOXA-841	OXA-213 family carbapenem-hydrolyzing class D beta-lactamase OXA-841	822	1..822	BETA-LACTAM	BETA-LACTAM	AMR
924	WP_150823479.1	NG_066527.1	blaPDC	blaPDC-320	class C beta-lactamase PDC-320	1197	1..1197	BETA-LACTAM	CEPHALOSPORIN	AMR
925	WP_152315495.1	NG_066744.1	blaOXA	blaOXA-882	OXA-51 family carbapenem-hydrolyzing class D beta-lactamase OXA-882	825	30..854	BETA-LACTAM	BETA-LACTAM	AMR
926	WP_031975357.1	NG_066492.1	blaADC	blaADC-212	class C beta-lactamase ADC-212	1155	86..1240	BETA-LACTAM	CEPHALOSPORIN	AMR
927	WP_150823487.1	NG_066536.1	blaPDC	blaPDC-329	class C beta-lactamase PDC-329	1194	1..1194	BETA-LACTAM	CEPHALOSPORIN	AMR
928	WP_152315485.1	NG_066734.1	blaOXA	blaOXA-872	OXA-51 family carbapenem-hydrolyzing class D beta-lactamase OXA-872	825	35..859	BETA-LACTAM	BETA-LACTAM	AMR
929	WP_152315479.1	NG_066728.1	blaOXA	blaOXA-866	OXA-51 family carbapenem-hydrolyzing class D beta-lactamase OXA-866	825	31..855	BETA-LACTAM	BETA-LACTAM	AMR
930	WP_087876534.1	NG_066500.1	blaADC	blaADC-220	class C beta-lactamase ADC-220	1152	87..1238	BETA-LACTAM	CEPHALOSPORIN	AMR
931	WP_152330890.1	NG_066766.1	blaSHV	blaSHV-4	class A beta-lactamase SHV-4	861	101..961	BETA-LACTAM	BETA-LACTAM	AMR
932	WP_150823467.1	NG_066506.1	blaPSE	blaCARB-52	PSE family carbenicillin-hydrolyzing class A beta-lactamase CARB-52	867	1..867	BETA-LACTAM	BETA-LACTAM	AMR
933	WP_010793618.1	NG_066520.1	blaOXA	blaOXA-847	OXA-50 family oxacillin-hydrolyzing class D beta-lactamase OXA-847	789	1..789	BETA-LACTAM	BETA-LACTAM	AMR
934	WP_144376393.1	NG_066755.1	blaOXA	blaOXA-894	OXA-48 family class D beta-lactamase OXA-894	798	1..798	BETA-LACTAM	BETA-LACTAM	AMR
935	WP_152315504.1	NG_066753.1	blaOXA	blaOXA-891	OXA-51 family carbapenem-hydrolyzing class D beta-lactamase OXA-891	825	16..840	BETA-LACTAM	BETA-LACTAM	AMR
936	WP_072124806.1	NG_066700.1	blaLEN	blaLEN-34	class A beta-lactamase LEN-34	861	101..961	BETA-LACTAM	BETA-LACTAM	AMR
937	WP_150823475.1	NG_066517.1	blaOXA	blaOXA-844	OXA-213 family carbapenem-hydrolyzing class D beta-lactamase OXA-844	822	1..822	BETA-LACTAM	BETA-LACTAM	AMR
938	WP_150823492.1	NG_066541.1	blaPDC	blaPDC-385	class C beta-lactamase PDC-385	1194	1..1194	BETA-LACTAM	CEPHALOSPORIN	AMR
939	WP_152315472.1	NG_066721.1	blaOXA	blaOXA-859	OXA-51 family carbapenem-hydrolyzing class D beta-lactamase OXA-859	825	16..840	BETA-LACTAM	BETA-LACTAM	AMR
940	WP_136086342.1	NG_066701.1	blaLEN	blaLEN-38	class A beta-lactamase LEN-38	861	1..861	BETA-LACTAM	BETA-LACTAM	AMR
941	WP_014936356.1	NG_066688.1	tva(B)		ABC-F type ribosomal protection protein Tva(B)	1515	101..1615	PLEUROMUTILIN	PLEUROMUTILIN/STREPTOGRAMIN	AMR
942	WP_150823464.1	NG_066503.1	blaAXC	blaAXC-4	carbapenem-hydrolyzing class A beta-lactamase AXC-4	897	1..897	BETA-LACTAM	CARBAPENEM	AMR
943	WP_045347148.1	NG_066691.1	blaACT	blaACT-75	cephalosporin-hydrolyzing class C beta-lactamase ACT-75	1146	101..1246	BETA-LACTAM	CEPHALOSPORIN	AMR
944	WP_114158997.1	NG_066716.1	blaOXA	blaOXA-854	OXA-51 family carbapenem-hydrolyzing class D beta-lactamase OXA-854	825	14..838	BETA-LACTAM	BETA-LACTAM	AMR
945	WP_152315506.1	NG_066756.1	blaPDC	blaPDC-387	class C beta-lactamase PDC-387	1194	1..1194	BETA-LACTAM	CEPHALOSPORIN	AMR
946	WP_019485147.1	NG_066521.1	blaOXA	blaOXA-848	OXA-50 family oxacillin-hydrolyzing class D beta-lactamase OXA-848	789	1..789	BETA-LACTAM	BETA-LACTAM	AMR
947	WP_152315475.1	NG_066724.1	blaOXA	blaOXA-862	OXA-51 family carbapenem-hydrolyzing class D beta-lactamase OXA-862	825	29..853	BETA-LACTAM	BETA-LACTAM	AMR
948	WP_078216190.1	NG_066498.1	blaADC	blaADC-218	class C beta-lactamase ADC-218	1155	100..1254	BETA-LACTAM	CEPHALOSPORIN	AMR
949	WP_150823496.1	NG_066546.1	mcr-3	mcr-3.28	phosphoethanolamine--lipid A transferase MCR-3.28	1626	1..1626	COLISTIN	COLISTIN	AMR
950	WP_152315467.1	NG_066711.1	blaNDM	blaNDM-25	subclass B1 metallo-beta-lactamase NDM-25	813	1..813	BETA-LACTAM	CARBAPENEM	AMR
951	WP_115470049.1	NG_064726.1	blaKPC	blaKPC-40	inhibitor-resistant carbapenem-hydrolyzing class A beta-lactamase KPC-40	888	101..988	BETA-LACTAM	CARBAPENEM	AMR
952	WP_122630881.1	NG_062301.1	blaOXA	blaOXA-681	OXA-2 family inhibitor-resistant class D extended-spectrum beta-lactamase OXA-681	825	1..825	BETA-LACTAM	CEPHALOSPORIN	AMR
953	WP_099156042.1	NG_055647.1	blaAQU		AQU family class C beta-lactamase	1143	1..1143	BETA-LACTAM	BETA-LACTAM	AMR
954	WP_019722502.1	NG_052504.1	aac(6')-I		aminoglycoside N-acetyltransferase AAC(6')-Ii	543	101..643	AMINOGLYCOSIDE	AMINOGLYCOSIDE	AMR
955	WP_071846353.1	NG_052465.1	aac(6')-I		aminoglycoside N-acetyltransferase AAC(6')-Ii	549	101..649	AMINOGLYCOSIDE	AMINOGLYCOSIDE	AMR
956	WP_024635824.1	NG_052447.1	aac(6')-I		aminoglycoside N-acetyltransferase AAC(6')-Ii	549	101..649	AMINOGLYCOSIDE	AMINOGLYCOSIDE	AMR
957	WP_023519215.1	NG_052446.1	aac(6')-I		aminoglycoside N-acetyltransferase AAC(6')-Ii	543	101..643	AMINOGLYCOSIDE	AMINOGLYCOSIDE	AMR
958	WP_002289795.1	NG_052371.1	aac(6')-I		aminoglycoside N-acetyltransferase AAC(6')-Ii	549	101..649	AMINOGLYCOSIDE	AMINOGLYCOSIDE	AMR
959	WP_034700626.1	NG_052337.1	aac(6')-I		aminoglycoside N-acetyltransferase AAC(6')-Ii	549	101..649	AMINOGLYCOSIDE	AMINOGLYCOSIDE	AMR
960	WP_071846285.1	NG_052332.1	lnu(F)		lincosamide nucleotidyltransferase Lnu(F)	822	101..922	LINCOSAMIDE	LINCOSAMIDE	AMR
961	WP_034860925.1	NG_052291.1	aac(6')-I		aminoglycoside 6'-N-acetyltransferase	549	101..649	AMINOGLYCOSIDE	AMINOGLYCOSIDE	AMR
962	WP_016628216.1	NG_052290.1	aac(6')-I		aminoglycoside N-acetyltransferase AAC(6')-Ii	549	101..649	AMINOGLYCOSIDE	AMINOGLYCOSIDE	AMR
963	WP_002373947.1	NG_052285.1	aac(6')-I		aminoglycoside N-acetyltransferase AAC(6')-Ii	549	101..649	AMINOGLYCOSIDE	AMINOGLYCOSIDE	AMR
964	WP_010737153.1	NG_052281.1	aac(6')-I		aminoglycoside N-acetyltransferase AAC(6')-Ii	549	101..649	AMINOGLYCOSIDE	AMINOGLYCOSIDE	AMR
965	WP_002293569.1	NG_052275.1	aac(6')-I		aminoglycoside N-acetyltransferase AAC(6')-Ii	549	101..649	AMINOGLYCOSIDE	AMINOGLYCOSIDE	AMR
966	WP_002339746.1	NG_052261.1	aac(6')-I		aminoglycoside N-acetyltransferase AAC(6')-Ii	549	101..649	AMINOGLYCOSIDE	AMINOGLYCOSIDE	AMR
967	WP_002328174.1	NG_052260.1	aac(6')-I		aminoglycoside N-acetyltransferase AAC(6')-Ii	549	101..649	AMINOGLYCOSIDE	AMINOGLYCOSIDE	AMR
968	WP_053766315.1	NG_052207.1	aac(6')-I		aminoglycoside N-acetyltransferase AAC(6')-Ii	549	101..649	AMINOGLYCOSIDE	AMINOGLYCOSIDE	AMR
969	WP_048603867.1	NG_052188.1	aac(6')-I		aminoglycoside 6'-N-acetyltransferase	552	101..652	AMINOGLYCOSIDE	AMINOGLYCOSIDE	AMR
970	WP_034688908.1	NG_052177.1	aac(6')-I		aminoglycoside N-acetyltransferase AAC(6')-Ii	543	101..643	AMINOGLYCOSIDE	AMINOGLYCOSIDE	AMR
971	WP_016172918.1	NG_052169.1	aac(6')-I		aminoglycoside 6'-N-acetyltransferase	558	101..658	AMINOGLYCOSIDE	AMINOGLYCOSIDE	AMR
972	WP_016177698.1	NG_052168.1	aac(6')-I		aminoglycoside N-acetyltransferase AAC(6')-Ii	552	101..652	AMINOGLYCOSIDE	AMINOGLYCOSIDE	AMR
973	WP_010768325.1	NG_052165.1	aac(6')-I		aminoglycoside 6'-N-acetyltransferase	564	101..664	AMINOGLYCOSIDE	AMINOGLYCOSIDE	AMR
974	WP_010750427.1	NG_052164.1	aac(6')-I		aminoglycoside 6'-N-acetyltransferase	543	101..643	AMINOGLYCOSIDE	AMINOGLYCOSIDE	AMR
975	WP_010752789.1	NG_052163.1	aac(6')-I		aminoglycoside 6'-N-acetyltransferase	564	101..664	AMINOGLYCOSIDE	AMINOGLYCOSIDE	AMR
976	WP_010736157.1	NG_052162.1	aac(6')-I		aminoglycoside N-acetyltransferase AAC(6')-Ii	543	101..643	AMINOGLYCOSIDE	AMINOGLYCOSIDE	AMR
977	WP_010723742.1	NG_052161.1	aac(6')-I		aminoglycoside N-acetyltransferase AAC(6')-Ii	549	101..649	AMINOGLYCOSIDE	AMINOGLYCOSIDE	AMR
978	WP_010728104.1	NG_052160.1	aac(6')-I		aminoglycoside N-acetyltransferase AAC(6')-Ii	549	101..649	AMINOGLYCOSIDE	AMINOGLYCOSIDE	AMR
979	WP_010727362.1	NG_052159.1	aac(6')-I		aminoglycoside N-acetyltransferase AAC(6')-Ii	549	101..649	AMINOGLYCOSIDE	AMINOGLYCOSIDE	AMR
980	WP_002293989.1	NG_052140.1	aac(6')-I		aminoglycoside N-acetyltransferase AAC(6')-Ii	549	101..649	AMINOGLYCOSIDE	AMINOGLYCOSIDE	AMR
981	WP_071593233.1	NG_052064.1	blaOXA	blaOXA-539	OXA-2 family inhibitor-resistant class D extended-spectrum beta-lactamase OXA-539	831	1..831	BETA-LACTAM	CEPHALOSPORIN	AMR
982	WP_005880220.1	NG_047300.1	aac(6')-I	aac(6')-Iih	aminoglycoside N-acetyltransferase AAC(6')-Iih	552	11..562	AMINOGLYCOSIDE	AMINOGLYCOSIDE	AMR
983	WP_010720790.1	NG_047299.1	aac(6')-I	aac(6')-Iid	aminoglycoside N-acetyltransferase AAC(6')-Iid	549	34..582	AMINOGLYCOSIDE	AMINOGLYCOSIDE	AMR
984	WP_008265821.1	NG_047298.1	aac(6')-I	aac(6')-Ii	aminoglycoside N-acetyltransferase AAC(6')-Ii	549	101..649	AMINOGLYCOSIDE	AMINOGLYCOSIDE	AMR
985	WP_081401608.1	NG_062218.2	blaOXA	blaOXA-671	OXA-286 family class D beta-lactamase OXA-671	843	101..943	BETA-LACTAM	BETA-LACTAM	AMR
986	WP_109791199.1	NG_057597.2	blaPDC	blaPDC-265	class C beta-lactamase PDC-265	1173	1..1173	BETA-LACTAM	CEPHALOSPORIN	AMR
987	WP_109791193.1	NG_057591.2	blaPDC	blaPDC-259	class C beta-lactamase PDC-259	1194	1..1194	BETA-LACTAM	CEPHALOSPORIN	AMR
988	WP_148281568.1	NG_066071.1	blaOXA	blaOXA-837	class D beta-lactamase OXA-837	906	1..906	BETA-LACTAM	BETA-LACTAM	AMR
989	WP_148044478.1	NG_065945.1	mcr-5	mcr-5.4	phosphoethanolamine--lipid A transferase MCR-5.4	1644	101..1744	COLISTIN	COLISTIN	AMR
990	WP_148044477.1	NG_065944.1	mcr-1	mcr-1.22	phosphoethanolamine--lipid A transferase MCR-1.22	1626	1..1626	COLISTIN	COLISTIN	AMR
991	WP_148044476.1	NG_065943.1	blaVIM	blaVIM-68	subclass B1 metallo-beta-lactamase VIM-68	801	1..801	BETA-LACTAM	CARBAPENEM	AMR
992	WP_142875125.1	NG_065942.1	blaVIM	blaVIM-67	subclass B1 metallo-beta-lactamase VIM-67	801	1..801	BETA-LACTAM	CARBAPENEM	AMR
993	WP_148044475.1	NG_065941.1	blaVEB	blaVEB-22	class A extended-spectrum beta-lactamase VEB-22	900	1..900	BETA-LACTAM	CEPHALOSPORIN	AMR
994	WP_148044474.1	NG_065940.1	blaTEM	blaTEM-39	inhibitor-resistant class A broad-spectrum beta-lactamase TEM-39	861	1..861	BETA-LACTAM	BETA-LACTAM	AMR
995	WP_148044473.1	NG_065939.1	blaTEM	blaTEM-242	class A beta-lactamase TEM-242	861	1..861	BETA-LACTAM	BETA-LACTAM	AMR
996	WP_148044472.1	NG_065938.1	blaTEM	blaTEM-241	class A beta-lactamase TEM-241	861	1..861	BETA-LACTAM	BETA-LACTAM	AMR
997	WP_148044470.1	NG_065936.1	blaPFM	blaPFM-1	subclass B2 metallo-beta-lactamase PFM-1	762	1..762	BETA-LACTAM	CARBAPENEM	AMR
998	WP_148044469.1	NG_065935.1	blaPDC	blaPDC-383	class C beta-lactamase PDC-383	1194	1..1194	BETA-LACTAM	CEPHALOSPORIN	AMR
999	WP_148044468.1	NG_065934.1	blaPDC	blaPDC-382	class C beta-lactamase PDC-382	1194	1..1194	BETA-LACTAM	CEPHALOSPORIN	AMR
1000	WP_148044466.1	NG_065932.1	blaPDC	blaPDC-380	class C beta-lactamase PDC-380	1194	1..1194	BETA-LACTAM	CEPHALOSPORIN	AMR
1001	WP_148044465.1	NG_065931.1	blaPDC	blaPDC-379	class C beta-lactamase PDC-379	1176	1..1176	BETA-LACTAM	CEPHALOSPORIN	AMR
1002	WP_148044464.1	NG_065930.1	blaPDC	blaPDC-378	class C beta-lactamase PDC-378	1194	1..1194	BETA-LACTAM	CEPHALOSPORIN	AMR
1003	WP_148044463.1	NG_065929.1	blaPDC	blaPDC-377	class C beta-lactamase PDC-377	1197	1..1197	BETA-LACTAM	CEPHALOSPORIN	AMR
1004	WP_148044462.1	NG_065928.1	blaPDC	blaPDC-376	class C beta-lactamase PDC-376	1194	1..1194	BETA-LACTAM	CEPHALOSPORIN	AMR
1005	WP_148044461.1	NG_065927.1	blaPDC	blaPDC-375	class C beta-lactamase PDC-375	1194	1..1194	BETA-LACTAM	CEPHALOSPORIN	AMR
1006	WP_003454242.1	NG_065926.1	blaPDC	blaPDC-374	class C beta-lactamase PDC-374	1215	101..1315	BETA-LACTAM	CEPHALOSPORIN	AMR
1007	WP_148044460.1	NG_065925.1	blaPDC	blaPDC-373	class C beta-lactamase PDC-373	1194	1..1194	BETA-LACTAM	CEPHALOSPORIN	AMR
1008	WP_148044459.1	NG_065924.1	blaPDC	blaPDC-372	class C beta-lactamase PDC-372	1194	1..1194	BETA-LACTAM	CEPHALOSPORIN	AMR
1009	WP_126118969.1	NG_065923.1	blaPDC	blaPDC-371	class C beta-lactamase PDC-371	1194	1..1194	BETA-LACTAM	CEPHALOSPORIN	AMR
1010	WP_148044458.1	NG_065922.1	blaPDC	blaPDC-370	class C beta-lactamase PDC-370	1194	1..1194	BETA-LACTAM	CEPHALOSPORIN	AMR
1011	WP_148044457.1	NG_065921.1	blaPDC	blaPDC-369	class C beta-lactamase PDC-369	1194	1..1194	BETA-LACTAM	CEPHALOSPORIN	AMR
1012	WP_148044456.1	NG_065920.1	blaPDC	blaPDC-368	class C beta-lactamase PDC-368	1194	1..1194	BETA-LACTAM	CEPHALOSPORIN	AMR
1013	WP_121286063.1	NG_065919.1	blaPDC	blaPDC-367	class C beta-lactamase PDC-367	1194	1..1194	BETA-LACTAM	CEPHALOSPORIN	AMR
1014	WP_148044455.1	NG_065918.1	blaPDC	blaPDC-366	class C beta-lactamase PDC-366	1194	1..1194	BETA-LACTAM	CEPHALOSPORIN	AMR
1015	WP_148044454.1	NG_065917.1	blaPDC	blaPDC-365	class C beta-lactamase PDC-365	1194	1..1194	BETA-LACTAM	CEPHALOSPORIN	AMR
1016	WP_121347819.1	NG_065916.1	blaPDC	blaPDC-364	class C beta-lactamase PDC-364	1194	1..1194	BETA-LACTAM	CEPHALOSPORIN	AMR
1017	WP_148044453.1	NG_065915.1	blaPDC	blaPDC-363	class C beta-lactamase PDC-363	1194	1..1194	BETA-LACTAM	CEPHALOSPORIN	AMR
1018	WP_148044452.1	NG_065914.1	blaPDC	blaPDC-362	class C beta-lactamase PDC-362	1194	1..1194	BETA-LACTAM	CEPHALOSPORIN	AMR
1019	WP_031638595.1	NG_065913.1	blaPDC	blaPDC-361	class C beta-lactamase PDC-361	1194	1..1194	BETA-LACTAM	CEPHALOSPORIN	AMR
1020	WP_148044451.1	NG_065912.1	blaPDC	blaPDC-360	class C beta-lactamase PDC-360	1194	1..1194	BETA-LACTAM	CEPHALOSPORIN	AMR
1021	WP_148044450.1	NG_065911.1	blaPDC	blaPDC-359	class C beta-lactamase PDC-359	1194	1..1194	BETA-LACTAM	CEPHALOSPORIN	AMR
1022	WP_148044449.1	NG_065910.1	blaPDC	blaPDC-358	class C beta-lactamase PDC-358	1194	1..1194	BETA-LACTAM	CEPHALOSPORIN	AMR
1023	WP_148044448.1	NG_065909.1	blaPDC	blaPDC-357	class C beta-lactamase PDC-357	1194	1..1194	BETA-LACTAM	CEPHALOSPORIN	AMR
1024	WP_148044447.1	NG_065908.1	blaPDC	blaPDC-356	class C beta-lactamase PDC-356	1194	1..1194	BETA-LACTAM	CEPHALOSPORIN	AMR
1025	WP_148044446.1	NG_065907.1	blaPDC	blaPDC-355	class C beta-lactamase PDC-355	1194	1..1194	BETA-LACTAM	CEPHALOSPORIN	AMR
1026	WP_148044445.1	NG_065906.1	blaPDC	blaPDC-354	class C beta-lactamase PDC-354	1194	1..1194	BETA-LACTAM	CEPHALOSPORIN	AMR
1027	WP_128550481.1	NG_065905.1	blaPDC	blaPDC-353	class C beta-lactamase PDC-353	1194	1..1194	BETA-LACTAM	CEPHALOSPORIN	AMR
1028	WP_148044444.1	NG_065904.1	blaPDC	blaPDC-352	class C beta-lactamase PDC-352	1194	1..1194	BETA-LACTAM	CEPHALOSPORIN	AMR
1029	WP_148044443.1	NG_065903.1	blaPDC	blaPDC-351	class C beta-lactamase PDC-351	1194	1..1194	BETA-LACTAM	CEPHALOSPORIN	AMR
1030	WP_148044442.1	NG_065902.1	blaPDC	blaPDC-350	class C beta-lactamase PDC-350	1173	1..1173	BETA-LACTAM	CEPHALOSPORIN	AMR
1031	WP_148044441.1	NG_065901.1	blaPDC	blaPDC-349	class C beta-lactamase PDC-349	1197	1..1197	BETA-LACTAM	CEPHALOSPORIN	AMR
1032	WP_148044440.1	NG_065900.1	blaPDC	blaPDC-348	class C beta-lactamase PDC-348	1194	1..1194	BETA-LACTAM	CEPHALOSPORIN	AMR
1033	WP_148044439.1	NG_065899.1	blaPDC	blaPDC-347	class C beta-lactamase PDC-347	1194	1..1194	BETA-LACTAM	CEPHALOSPORIN	AMR
1034	WP_148044437.1	NG_065897.1	blaPDC	blaPDC-345	class C beta-lactamase PDC-345	1194	1..1194	BETA-LACTAM	CEPHALOSPORIN	AMR
1035	WP_148044436.1	NG_065896.1	blaPDC	blaPDC-344	class C beta-lactamase PDC-344	1194	1..1194	BETA-LACTAM	CEPHALOSPORIN	AMR
1036	WP_148044435.1	NG_065895.1	blaPDC	blaPDC-343	class C beta-lactamase PDC-343	1194	1..1194	BETA-LACTAM	CEPHALOSPORIN	AMR
1037	WP_148044434.1	NG_065894.1	blaPDC	blaPDC-342	class C beta-lactamase PDC-342	1194	1..1194	BETA-LACTAM	CEPHALOSPORIN	AMR
1038	WP_148044433.1	NG_065893.1	blaPDC	blaPDC-341	class C beta-lactamase PDC-341	1194	1..1194	BETA-LACTAM	CEPHALOSPORIN	AMR
1039	WP_148044432.1	NG_065892.1	blaPDC	blaPDC-340	class C beta-lactamase PDC-340	1194	1..1194	BETA-LACTAM	CEPHALOSPORIN	AMR
1040	WP_148044431.1	NG_065891.1	blaPDC	blaPDC-339	class C beta-lactamase PDC-339	1182	1..1182	BETA-LACTAM	CEPHALOSPORIN	AMR
1041	WP_148044430.1	NG_065890.1	blaPDC	blaPDC-338	class C beta-lactamase PDC-338	1194	1..1194	BETA-LACTAM	CEPHALOSPORIN	AMR
1042	WP_148044429.1	NG_065889.1	blaPDC	blaPDC-337	class C beta-lactamase PDC-337	1194	1..1194	BETA-LACTAM	CEPHALOSPORIN	AMR
1043	WP_148044428.1	NG_065888.1	blaPDC	blaPDC-336	class C beta-lactamase PDC-336	1194	1..1194	BETA-LACTAM	CEPHALOSPORIN	AMR
1044	WP_148044427.1	NG_065887.1	blaPDC	blaPDC-335	class C beta-lactamase PDC-335	1194	1..1194	BETA-LACTAM	CEPHALOSPORIN	AMR
1045	WP_148044426.1	NG_065886.1	blaPDC	blaPDC-334	class C beta-lactamase PDC-334	1194	1..1194	BETA-LACTAM	CEPHALOSPORIN	AMR
1046	WP_148044425.1	NG_065883.1	blaPDC	blaPDC-196	class C beta-lactamase PDC-196	1194	1..1194	BETA-LACTAM	CEPHALOSPORIN	AMR
1047	WP_148044424.1	NG_065882.1	blaPAU	blaPAU-1	class A beta-lactamase PAU-1	882	31..912	BETA-LACTAM	BETA-LACTAM	AMR
1048	WP_148044423.1	NG_065881.1	blaOXA	blaOXA-836	OXA-10 family class D beta-lactamase OXA-836	807	1..807	BETA-LACTAM	BETA-LACTAM	AMR
1049	WP_148044422.1	NG_065880.1	blaOXA	blaOXA-835	OXA-46 family oxacillin-hydrolyzing class D beta-lactamase OXA-835	801	1..801	BETA-LACTAM	BETA-LACTAM	AMR
1050	WP_148044420.1	NG_065877.1	blaKPC	blaKPC-45	carbapenem-hydrolyzing class A beta-lactamase KPC-45	882	1..882	BETA-LACTAM	CARBAPENEM	AMR
1051	WP_148044418.1	NG_065875.1	blaIMP	blaIMP-84	subclass B1 metallo-beta-lactamase IMP-84	741	1..741	BETA-LACTAM	CARBAPENEM	AMR
1052	WP_148044417.1	NG_065874.1	blaIMP	blaIMP-83	subclass B1 metallo-beta-lactamase IMP-83	741	1..741	BETA-LACTAM	CARBAPENEM	AMR
1053	WP_148044416.1	NG_065873.1	blaIMP	blaIMP-82	subclass B1 metallo-beta-lactamase IMP-82	738	1..738	BETA-LACTAM	CARBAPENEM	AMR
1054	WP_148044414.1	NG_065871.1	blaGES	blaGES-43	class A beta-lactamase GES-43	864	1..864	BETA-LACTAM	CEPHALOSPORIN	AMR
1055	WP_148044413.1	NG_065870.1	blaGES	blaGES-42	class A beta-lactamase GES-42	873	1..873	BETA-LACTAM	CEPHALOSPORIN	AMR
1056	WP_123061077.1	NG_065869.1	blaFRI	blaFLC-1	FRI family carbapenem-hydrolyzing class A beta-lactamase FLC-1	897	1..897	BETA-LACTAM	CARBAPENEM	AMR
1057	WP_148044412.1	NG_065868.1	blaDHA	blaDHA-29	class C beta-lactamase DHA-29	1140	1..1140	BETA-LACTAM	CEPHALOSPORIN	AMR
1058	WP_148044411.1	NG_065867.1	blaCTX-M	blaCTX-M-229	class A extended-spectrum beta-lactamase CTX-M-229	873	1..873	BETA-LACTAM	CEPHALOSPORIN	AMR
1059	WP_148044410.1	NG_065866.1	blaCTX-M	blaCTX-M-228	class A extended-spectrum beta-lactamase CTX-M-228	876	1..876	BETA-LACTAM	CEPHALOSPORIN	AMR
1060	WP_148044409.1	NG_065865.1	blaCTX-M	blaCTX-M-227	class A extended-spectrum beta-lactamase CTX-M-227	876	1..876	BETA-LACTAM	CEPHALOSPORIN	AMR
1061	WP_148044408.1	NG_065864.1	blaCMY	blaCMY-167	class C beta-lactamase CMY-167	1146	1..1146	BETA-LACTAM	CEPHALOSPORIN	AMR
1062	WP_148044407.1	NG_065863.1	blaCMY	blaCMY-166	class C beta-lactamase CMY-166	1146	1..1146	BETA-LACTAM	CEPHALOSPORIN	AMR
1063	WP_148044406.1	NG_065862.1	blaCMY	blaCMY-165	class C beta-lactamase CMY-165	1146	1..1146	BETA-LACTAM	CEPHALOSPORIN	AMR
1064	WP_021361759.1	NG_065861.1	blaCDD	blaCDD-2	class D beta-lactamase CDD-2	927	101..1027	BETA-LACTAM	BETA-LACTAM	AMR
1065	WP_009901927.1	NG_065860.1	blaCDD	blaCDD-1	class D beta-lactamase CDD-1	939	101..1039	BETA-LACTAM	BETA-LACTAM	AMR
1066	WP_148044405.1	NG_065859.1	blaCAM	blaCAM-1	subclass B1 metallo-beta-lactamase CAM-1	726	101..826	BETA-LACTAM	CARBAPENEM	AMR
1067	WP_145850033.1	NG_065858.1	blaADC	blaADC-196	class C beta-lactamase ADC-196	1152	1..1152	BETA-LACTAM	CEPHALOSPORIN	AMR
1068	WP_045895620.1	NG_065857.1	blaACT	blaACT-72	cephalosporin-hydrolyzing class C beta-lactamase ACT-72	1146	1..1146	BETA-LACTAM	CEPHALOSPORIN	AMR
1069	WP_047364854.1	NG_065856.1	blaACT	blaACT-70	cephalosporin-hydrolyzing class C beta-lactamase ACT-70	1146	1..1146	BETA-LACTAM	CEPHALOSPORIN	AMR
1070	WP_048209719.1	NG_065855.1	blaACT	blaACT-69	cephalosporin-hydrolyzing class C beta-lactamase ACT-69	1146	1..1146	BETA-LACTAM	CEPHALOSPORIN	AMR
1071	WP_032495718.1	NG_065854.1	vga(E)		ABC-F type ribosomal protection protein Vga(E)	1575	101..1675	LINCOSAMIDE	LINCOSAMIDE	AMR
1072	WP_003635403.1	NG_065851.1	tet(56)		tetracycline destructase Tet(56)	1170	101..1270	TETRACYCLINE	TETRACYCLINE	AMR
1073	WP_024127776.1	NG_065848.1	mphN		macrolide 2'-phosphotransferase MphN	891	101..991	MACROLIDE	MACROLIDE	AMR
1074	WP_001041372.1	NG_065847.1	mphM		macrolide 2'-phosphotransferase MphM	900	101..1000	MACROLIDE	MACROLIDE	AMR
1075	WP_019728092.1	NG_065843.1	erm(49)		23S rRNA (adenine(2058)-N(6))-methyltransferase Erm(49)	915	101..1015	MACROLIDE	MACROLIDE	AMR
1076	WP_000949574.1	NG_065842.1	dfrA36		trimethoprim-resistant dihydrofolate reductase DfrA36	588	101..688	TRIMETHOPRIM	TRIMETHOPRIM	AMR
1077	WP_002405682.1	NG_065840.1	cfr(B)		23S rRNA (adenine(2503)-C(8))-methyltransferase Cfr(B)	1050	101..1150	MACROLIDE/LINCOSAMIDE/STREPTOGRAMIN	MACROLIDE/LINCOSAMIDE/STREPTOGRAMIN	AMR
1078	WP_148044402.1	NG_065839.1	blaAQU		AQU family class C beta-lactamase	1149	1..1149	BETA-LACTAM	BETA-LACTAM	AMR
1079	WP_148044401.1	NG_065838.1	blaAQU		AQU family class C beta-lactamase	1143	1..1143	BETA-LACTAM	BETA-LACTAM	AMR
1080	WP_116786835.1	NG_061622.1	blaOXA	blaOXA-728	OXA-727 family class D beta-lactamase OXA-728	852	1..852	BETA-LACTAM	BETA-LACTAM	AMR
1081	WP_114272532.1	NG_061621.1	blaOXA	blaOXA-727	class D beta-lactamase OXA-727	852	1..852	BETA-LACTAM	BETA-LACTAM	AMR
1082	WP_116786833.1	NG_061613.1	blaOXA	blaOXA-731	OXA-48 family class D beta-lactamase OXA-731	798	1..798	BETA-LACTAM	BETA-LACTAM	AMR
1083	WP_111965422.1	NG_061419.1	blaACT	blaACT-58	cephalosporin-hydrolyzing class C beta-lactamase ACT-58	1146	3..1148	BETA-LACTAM	CEPHALOSPORIN	AMR
1084	WP_112780466.1	NG_061406.1	blaACT	blaACT-63	cephalosporin-hydrolyzing class C beta-lactamase ACT-63	1146	1..1146	BETA-LACTAM	CEPHALOSPORIN	AMR
1085	WP_111967096.1	NG_061388.1	blaACT	blaACT-62	cephalosporin-hydrolyzing class C beta-lactamase ACT-62	1146	1..1146	BETA-LACTAM	CEPHALOSPORIN	AMR
1086	WP_096807445.1	NG_059334.1	blaFOX	blaFOX-15	cephalosporin-hydrolyzing class C beta-lactamase FOX-15	1149	1..1149	BETA-LACTAM	CEPHALOSPORIN	AMR
1087	WP_087554513.1	NG_057615.1	blaOXA	blaOXA-653	OXA-24 family carbapenem-hydrolyzing class D beta-lactamase OXA-653	828	1..828	BETA-LACTAM	BETA-LACTAM	AMR
1088	WP_104009845.1	NG_056404.1	blaPDC	blaPDC-249	class C beta-lactamase PDC-249	1194	1..1194	BETA-LACTAM	CEPHALOSPORIN	AMR
1089	WP_099156051.1	NG_055665.1	blaIMP	blaIMP-69	subclass B1 metallo-beta-lactamase IMP-69	741	1..741	BETA-LACTAM	CARBAPENEM	AMR
1090	WP_096807446.1	NG_055587.1	blaCMY	blaCMY-157	class C beta-lactamase CMY-157	1146	1..1146	BETA-LACTAM	CEPHALOSPORIN	AMR
1091	WP_096807444.1	NG_055585.1	blaMOX	blaMOX-13	CMY-1/MOX family class C beta-lactamase MOX-13	1152	1..1152	BETA-LACTAM	CEPHALOSPORIN	AMR
1092	WP_032489471.1	NG_048190.1	tet(G)		tetracycline efflux MFS transporter Tet(G)	1176	101..1276	TETRACYCLINE	TETRACYCLINE	AMR
1093	WP_063842967.1	NG_047554.1	ble		BLMA family bleomycin binding protein	369	6..374	BLEOMYCIN	BLEOMYCIN	AMR
1094	WP_002415638.1	NG_063824.1	poxtA		ABC-F type ribosomal protection protein PoxtA	1629	101..1729	MACROLIDE	MACROLIDE	AMR
1095	WP_002047670.1	NG_055768.1	mphL		macrolide 2'-phosphotransferase MphL	912	101..1012	MACROLIDE	MACROLIDE	AMR
1096	WP_015776248.1	NG_065845.1	mphH		macrolide 2'-phosphotransferase MphH	897	101..997	MACROLIDE	MACROLIDE	AMR
1097	WP_000920239.1	NG_065844.1	fosB		FosB1/FosB3 family fosfomycin resistance bacillithiol transferase	420	101..520	FOSFOMYCIN	FOSFOMYCIN	AMR
1098	WP_094308975.1	NG_060581.2	mcr-3	mcr-3.22	phosphoethanolamine--lipid A transferase MCR-3.22	1626	58..1683	COLISTIN	COLISTIN	AMR
1099	WP_140423331.1	NG_065455.1	mcr-3	mcr-3.26	phosphoethanolamine--lipid A transferase MCR-3.26	1626	1..1626	COLISTIN	COLISTIN	AMR
1100	WP_094312656.1	NG_065453.1	mcr-3	mcr-3.21	phosphoethanolamine--lipid A transferase MCR-3.21	1626	1..1626	COLISTIN	COLISTIN	AMR
1101	WP_094323230.1	NG_065452.1	mcr-2	mcr-2.3	phosphoethanolamine--lipid A transferase MCR-2.3	1617	101..1717	COLISTIN	COLISTIN	AMR
1102	WP_140423330.1	NG_065451.1	mcr-1	mcr-1.21	phosphoethanolamine--lipid A transferase MCR-1.21	1626	1..1626	COLISTIN	COLISTIN	AMR
1103	WP_140423329.1	NG_065450.1	mcr-1	mcr-1.20	phosphoethanolamine--lipid A transferase MCR-1.20	1626	1..1626	COLISTIN	COLISTIN	AMR
1104	WP_129336087.1	NG_065449.1	mcr-1	mcr-1.19	phosphoethanolamine--lipid A transferase MCR-1.19	1626	1..1626	COLISTIN	COLISTIN	AMR
1105	WP_140423328.1	NG_065448.1	blaVIM	blaVIM-65	subclass B1 metallo-beta-lactamase VIM-65	801	1..801	BETA-LACTAM	CARBAPENEM	AMR
1106	WP_140423327.1	NG_065447.1	blaVIM	blaVIM-64	subclass B1 metallo-beta-lactamase VIM-64	801	1..801	BETA-LACTAM	CARBAPENEM	AMR
1107	WP_140423326.1	NG_065446.1	blaPOM	blaPOM-2	subclass B3 metallo-beta-lactamase POM-2	861	1..861	BETA-LACTAM	CARBAPENEM	AMR
1108	WP_140423325.1	NG_065445.1	blaPDC	blaPDC-333	class C beta-lactamase PDC-333	1194	1..1194	BETA-LACTAM	CEPHALOSPORIN	AMR
1109	WP_125052736.1	NG_065444.1	blaOXA	blaOXA-834	OXA-51 family carbapenem-hydrolyzing class D beta-lactamase OXA-834	825	101..925	BETA-LACTAM	BETA-LACTAM	AMR
1110	WP_140423324.1	NG_065443.1	blaOXA	blaOXA-833	OXA-48 family class D beta-lactamase OXA-833	798	27..824	BETA-LACTAM	BETA-LACTAM	AMR
1111	WP_086264536.1	NG_065442.1	blaOXA	blaOXA-832	OXA-213 family carbapenem-hydrolyzing class D beta-lactamase OXA-832	822	1..822	BETA-LACTAM	BETA-LACTAM	AMR
1112	WP_140423323.1	NG_065441.1	blaOXA	blaOXA-831	OXA-51 family carbapenem-hydrolyzing class D beta-lactamase OXA-831	825	1..825	BETA-LACTAM	BETA-LACTAM	AMR
1113	WP_140423322.1	NG_065440.1	blaOXA	blaOXA-829	OXA-51 family carbapenem-hydrolyzing class D beta-lactamase OXA-829	825	1..825	BETA-LACTAM	BETA-LACTAM	AMR
1114	WP_140423321.1	NG_065439.1	blaOXA	blaOXA-828	OXA-51 family carbapenem-hydrolyzing class D beta-lactamase OXA-828	825	1..825	BETA-LACTAM	BETA-LACTAM	AMR
1115	WP_140423320.1	NG_065438.1	blaOXA	blaOXA-827	OXA-10 family class D beta-lactamase OXA-827	801	1..801	BETA-LACTAM	BETA-LACTAM	AMR
1116	WP_140423319.1	NG_065437.1	blaOXA	blaOXA-826	OXA-213 family carbapenem-hydrolyzing class D beta-lactamase OXA-826	822	1..822	BETA-LACTAM	BETA-LACTAM	AMR
1117	WP_140423318.1	NG_065436.1	blaOXA	blaOXA-825	OXA-143 family carbapenem-hydrolyzing class D beta-lactamase OXA-825	828	1..828	BETA-LACTAM	BETA-LACTAM	AMR
1118	WP_140423317.1	NG_065435.1	blaOXA	blaOXA-650	OXA-211 family carbapenem-hydrolyzing class D beta-lactamase OXA-650	825	1..825	BETA-LACTAM	BETA-LACTAM	AMR
1119	WP_140423316.1	NG_065434.1	blaOXA	blaOXA-648	OXA-134 family carbapenem-hydrolyzing class D beta-lactamase OXA-648	840	1..840	BETA-LACTAM	BETA-LACTAM	AMR
1120	WP_140423315.1	NG_065433.1	blaOXA	blaOXA-647	OXA-134 family carbapenem-hydrolyzing class D beta-lactamase OXA-647	822	1..822	BETA-LACTAM	BETA-LACTAM	AMR
1121	WP_039902635.1	NG_065432.1	blaOXA	blaOXA-646	OXA-134 family carbapenem-hydrolyzing class D beta-lactamase OXA-646	840	1..840	BETA-LACTAM	BETA-LACTAM	AMR
1122	WP_140423314.1	NG_065431.1	blaOXA	blaOXA-645	OXA-211 family carbapenem-hydrolyzing class D beta-lactamase OXA-645	825	1..825	BETA-LACTAM	BETA-LACTAM	AMR
1123	WP_140423313.1	NG_065430.1	blaOXA	blaOXA-644	OXA-211 family carbapenem-hydrolyzing class D beta-lactamase OXA-644	825	1..825	BETA-LACTAM	BETA-LACTAM	AMR
1124	WP_140423312.1	NG_065429.1	blaOXA	blaOXA-643	OXA-211 family carbapenem-hydrolyzing class D beta-lactamase OXA-643	825	1..825	BETA-LACTAM	BETA-LACTAM	AMR
1125	WP_140423311.1	NG_065427.1	blaKPC	blaKPC-44	carbapenem-hydrolyzing class A beta-lactamase KPC-44	927	1..927	BETA-LACTAM	CARBAPENEM	AMR
1126	WP_140423310.1	NG_065426.1	blaIMI	blaIMI-19	carbapenem-hydrolyzing class A beta-lactamase IMI-19	879	1..879	BETA-LACTAM	CARBAPENEM	AMR
1127	WP_135350920.1	NG_065425.1	blaGES	blaGES-41	class A beta-lactamase GES-41	864	1..864	BETA-LACTAM	CEPHALOSPORIN	AMR
1128	WP_140423309.1	NG_065424.1	blaFRI	blaFRI-9	carbapenem-hydrolyzing class A beta-lactamase FRI-9	885	101..985	BETA-LACTAM	CARBAPENEM	AMR
1129	WP_140423308.1	NG_065423.1	blaFRI	blaFRI-8	carbapenem-hydrolyzing class A beta-lactamase FRI-8	897	101..997	BETA-LACTAM	CARBAPENEM	AMR
1130	WP_140423307.1	NG_065422.1	blaCMY	blaCMY-164	class C beta-lactamase CMY-164	1149	1..1149	BETA-LACTAM	CEPHALOSPORIN	AMR
1131	WP_140423306.1	NG_065421.1	blaB	blaB-15	subclass B1 metallo-beta-lactamase BlaB-15	750	1..750	BETA-LACTAM	CARBAPENEM	AMR
1132	WP_140423305.1	NG_065420.1	blaADC	blaADC-195	class C beta-lactamase ADC-195	1152	1..1152	BETA-LACTAM	CEPHALOSPORIN	AMR
1133	WP_140423287.1	NG_065417.1	dfrA17		trimethoprim-resistant dihydrofolate reductase DfrA17	474	101..574	TRIMETHOPRIM	TRIMETHOPRIM	AMR
1134	WP_140423286.1	NG_065416.1	dfrA17		trimethoprim-resistant dihydrofolate reductase DfrA17	474	101..574	TRIMETHOPRIM	TRIMETHOPRIM	AMR
1135	WP_140423285.1	NG_065415.1	dfrA17		trimethoprim-resistant dihydrofolate reductase DfrA17	474	101..574	TRIMETHOPRIM	TRIMETHOPRIM	AMR
1136	WP_140423284.1	NG_065414.1	dfrA12		trimethoprim-resistant dihydrofolate reductase DfrA12	498	101..598	TRIMETHOPRIM	TRIMETHOPRIM	AMR
1137	WP_140423283.1	NG_065413.1	dfrA1		trimethoprim-resistant dihydrofolate reductase DfrA1	474	101..574	TRIMETHOPRIM	TRIMETHOPRIM	AMR
1138	WP_140423282.1	NG_065409.1	aadA5		ANT(3'')-Ia family aminoglycoside nucleotidyltransferase AadA5	789	101..889	AMINOGLYCOSIDE	STREPTOMYCIN	AMR
1139	WP_140423281.1	NG_065408.1	aadA2		ANT(3'')-Ia family aminoglycoside nucleotidyltransferase AadA2	792	101..892	AMINOGLYCOSIDE	STREPTOMYCIN	AMR
1140	WP_140423280.1	NG_065407.1	aadA2		ANT(3'')-Ia family aminoglycoside nucleotidyltransferase AadA2	792	101..892	AMINOGLYCOSIDE	STREPTOMYCIN	AMR
1141	WP_140423279.1	NG_065406.1	aadA2		ANT(3'')-Ia family aminoglycoside nucleotidyltransferase AadA2	792	101..892	AMINOGLYCOSIDE	STREPTOMYCIN	AMR
1142	WP_140423278.1	NG_065405.1	aadA1		ANT(3'')-Ia family aminoglycoside nucleotidyltransferase AadA1	792	101..892	AMINOGLYCOSIDE	STREPTOMYCIN	AMR
1143	WP_140423191.1	NG_065404.1	aac(6')-Ib		AAC(6')-Ib family aminoglycoside 6'-N-acetyltransferase	555	101..655	AMINOGLYCOSIDE	AMINOGLYCOSIDE	AMR
1144	WP_110174956.1	NG_059898.1	blaTEM	blaTEM-235	class A beta-lactamase TEM-235	861	101..961	BETA-LACTAM	BETA-LACTAM	AMR
1145	WP_071593208.1	NG_052032.1	aadA1bt		ANT(3'')-Ia family aminoglycoside nucleotidyltransferase AadA1bt	792	101..892	AMINOGLYCOSIDE	STREPTOMYCIN	AMR
1146	WP_071593205.1	NG_052031.1	aadA1bt		ANT(3'')-Ia family aminoglycoside nucleotidyltransferase AadA1bt	792	101..892	AMINOGLYCOSIDE	STREPTOMYCIN	AMR
1147	WP_070342370.1	NG_051897.1	dfrA7		trimethoprim-resistant dihydrofolate reductase DfrA7	474	101..574	TRIMETHOPRIM	TRIMETHOPRIM	AMR
1148	WP_063856068.1	NG_048169.1	tet(B)		tetracycline efflux MFS transporter Tet(B)	1206	1..1206	TETRACYCLINE	TETRACYCLINE	AMR
1149	WP_010446567.1	NG_048167.1	tet(B)		tetracycline efflux MFS transporter Tet(B)	1206	1..1206	TETRACYCLINE	TETRACYCLINE	AMR
1150	WP_063856066.1	NG_048166.1	tet(B)		tetracycline efflux MFS transporter Tet(B)	1206	1..1206	TETRACYCLINE	TETRACYCLINE	AMR
1151	WP_063844329.1	NG_047692.1	dfrA12		trimethoprim-resistant dihydrofolate reductase DfrA12	498	101..598	TRIMETHOPRIM	TRIMETHOPRIM	AMR
1152	WP_001100753.1	NG_049960.1	blaPER	blaPER-1	inhibitor-resistant class A extended-spectrum beta-lactamase PER-1	927	101..1027	BETA-LACTAM	CEPHALOSPORIN	AMR
1153	WP_063860636.1	NG_049247.1	blaKPC	blaKPC-14	inhibitor-resistant class A extended-spectrum beta-lactamase KPC-14	876	101..976	BETA-LACTAM	CEPHALOSPORIN	AMR
1154	WP_005812773.1	NG_048015.1	nimE		nitroimidazole resistance protein NimE	513	101..613	NITROIMIDAZOLE	NITROIMIDAZOLE	AMR
1155	WP_117664257.1	NG_064793.1	cfxA6		class A broad-spectrum beta-lactamase CfxA6	963	101..1063	BETA-LACTAM	BETA-LACTAM	AMR
1156	WP_136512112.1	NG_064791.1	mcr-3	mcr-3.29	phosphoethanolamine--lipid A transferase MCR-3.29	1626	1..1626	COLISTIN	COLISTIN	AMR
1157	WP_017778762.1	NG_064790.1	mcr-3	mcr-3.27	phosphoethanolamine--lipid A transferase MCR-3.27	1623	1..1623	COLISTIN	COLISTIN	AMR
1158	WP_106743337.1	NG_064789.1	mcr-1	mcr-1.18	phosphoethanolamine--lipid A transferase MCR-1.18	1626	101..1726	COLISTIN	COLISTIN	AMR
1159	WP_136512111.1	NG_064788.1	mcr-1	mcr-1.17	phosphoethanolamine--lipid A transferase MCR-1.17	1626	1..1626	COLISTIN	COLISTIN	AMR
1160	WP_136512110.1	NG_064787.1	mcr-1	mcr-1.16	phosphoethanolamine--lipid A transferase MCR-1.16	1626	1..1626	COLISTIN	COLISTIN	AMR
1161	WP_136512109.1	NG_064786.1	blaVIM	blaVIM-66	subclass B1 metallo-beta-lactamase VIM-66	801	1..801	BETA-LACTAM	CARBAPENEM	AMR
1162	WP_136512108.1	NG_064785.1	blaVIM	blaVIM-63	subclass B1 metallo-beta-lactamase VIM-63	801	1..801	BETA-LACTAM	CARBAPENEM	AMR
1163	WP_136512107.1	NG_064784.1	blaVIM	blaVIM-55	subclass B1 metallo-beta-lactamase VIM-55	801	1..801	BETA-LACTAM	CARBAPENEM	AMR
1164	WP_136512106.1	NG_064783.1	blaVIM	blaVIM-48	subclass B1 metallo-beta-lactamase VIM-48	801	1..801	BETA-LACTAM	CARBAPENEM	AMR
1165	WP_136512105.1	NG_064782.1	blaPER	blaPER-13	class A extended-spectrum beta-lactamase PER-13	927	1..927	BETA-LACTAM	CEPHALOSPORIN	AMR
1166	WP_136512104.1	NG_064781.1	blaOXA	blaOXA-824	OXA-10 family class D beta-lactamase OXA-824	801	1..801	BETA-LACTAM	BETA-LACTAM	AMR
1167	WP_136512103.1	NG_064780.1	blaOXA	blaOXA-823	OXA-10 family class D beta-lactamase OXA-823	801	1..801	BETA-LACTAM	BETA-LACTAM	AMR
1168	WP_057061999.1	NG_064779.1	blaOXA	blaOXA-821	OXA-213 family carbapenem-hydrolyzing class D beta-lactamase OXA-821	822	1..822	BETA-LACTAM	BETA-LACTAM	AMR
1169	WP_032057042.1	NG_064778.1	blaOXA	blaOXA-820	OXA-213 family carbapenem-hydrolyzing class D beta-lactamase OXA-820	822	1..822	BETA-LACTAM	BETA-LACTAM	AMR
1170	WP_032053762.1	NG_064777.1	blaOXA	blaOXA-819	OXA-213 family carbapenem-hydrolyzing class D beta-lactamase OXA-819	822	1..822	BETA-LACTAM	BETA-LACTAM	AMR
1171	WP_034670108.1	NG_064776.1	blaOXA	blaOXA-818	OXA-23 family carbapenem-hydrolyzing class D beta-lactamase OXA-818	822	1..822	BETA-LACTAM	BETA-LACTAM	AMR
1172	WP_075040046.1	NG_064775.1	blaOXA	blaOXA-817	OXA-23 family carbapenem-hydrolyzing class D beta-lactamase OXA-817	822	1..822	BETA-LACTAM	BETA-LACTAM	AMR
1173	WP_026444036.1	NG_064774.1	blaOXA	blaOXA-816	OXA-23 family carbapenem-hydrolyzing class D beta-lactamase OXA-816	822	1..822	BETA-LACTAM	BETA-LACTAM	AMR
1174	WP_111280830.1	NG_064773.1	blaOXA	blaOXA-815	OXA-23 family carbapenem-hydrolyzing class D beta-lactamase OXA-815	822	1..822	BETA-LACTAM	BETA-LACTAM	AMR
1175	WP_005405613.1	NG_064772.1	blaOXA	blaOXA-814	OXA-23 family carbapenem-hydrolyzing class D beta-lactamase OXA-814	822	1..822	BETA-LACTAM	BETA-LACTAM	AMR
1176	WP_005404206.1	NG_064771.1	blaOXA	blaOXA-813	OXA-23 family carbapenem-hydrolyzing class D beta-lactamase OXA-813	822	101..922	BETA-LACTAM	BETA-LACTAM	AMR
1177	WP_034688190.1	NG_064770.1	blaOXA	blaOXA-812	OXA-23 family carbapenem-hydrolyzing class D beta-lactamase OXA-812	822	1..822	BETA-LACTAM	BETA-LACTAM	AMR
1178	WP_136512102.1	NG_064769.1	blaOXA	blaOXA-811	OXA-23 family carbapenem-hydrolyzing class D beta-lactamase OXA-811	822	1..822	BETA-LACTAM	BETA-LACTAM	AMR
1179	WP_136512101.1	NG_064768.1	blaOXA	blaOXA-810	OXA-23 family carbapenem-hydrolyzing class D beta-lactamase OXA-810	822	1..822	BETA-LACTAM	BETA-LACTAM	AMR
1180	WP_136512100.1	NG_064767.1	blaOXA	blaOXA-809	OXA-23 family carbapenem-hydrolyzing class D beta-lactamase OXA-809	822	1..822	BETA-LACTAM	BETA-LACTAM	AMR
1181	WP_136512099.1	NG_064766.1	blaOXA	blaOXA-808	OXA-23 family carbapenem-hydrolyzing class D beta-lactamase OXA-808	822	1..822	BETA-LACTAM	BETA-LACTAM	AMR
1182	WP_136512098.1	NG_064765.1	blaOXA	blaOXA-807	OXA-23 family carbapenem-hydrolyzing class D beta-lactamase OXA-807	822	1..822	BETA-LACTAM	BETA-LACTAM	AMR
1183	WP_136512097.1	NG_064764.1	blaOXA	blaOXA-806	OXA-23 family carbapenem-hydrolyzing class D beta-lactamase OXA-806	822	1..822	BETA-LACTAM	BETA-LACTAM	AMR
1184	WP_136512096.1	NG_064763.1	blaOXA	blaOXA-805	OXA-213 family carbapenem-hydrolyzing class D beta-lactamase OXA-805	822	1..822	BETA-LACTAM	BETA-LACTAM	AMR
1185	WP_136512095.1	NG_064762.1	blaOXA	blaOXA-804	OXA-213 family carbapenem-hydrolyzing class D beta-lactamase OXA-804	822	1..822	BETA-LACTAM	BETA-LACTAM	AMR
1186	WP_136512094.1	NG_064761.1	blaOXA	blaOXA-803	OXA-213 family carbapenem-hydrolyzing class D beta-lactamase OXA-803	822	1..822	BETA-LACTAM	BETA-LACTAM	AMR
1187	WP_136512093.1	NG_064760.1	blaOXA	blaOXA-802	OXA-213 family carbapenem-hydrolyzing class D beta-lactamase OXA-802	822	1..822	BETA-LACTAM	BETA-LACTAM	AMR
1188	WP_136512092.1	NG_064759.1	blaOXA	blaOXA-801	OXA-213 family carbapenem-hydrolyzing class D beta-lactamase OXA-801	822	1..822	BETA-LACTAM	BETA-LACTAM	AMR
1189	WP_136512091.1	NG_064758.1	blaOXA	blaOXA-800	OXA-51 family carbapenem-hydrolyzing class D beta-lactamase OXA-800	825	1..825	BETA-LACTAM	BETA-LACTAM	AMR
1190	WP_136512090.1	NG_064757.1	blaOXA	blaOXA-799	OXA-51 family carbapenem-hydrolyzing class D beta-lactamase OXA-799	825	1..825	BETA-LACTAM	BETA-LACTAM	AMR
1191	WP_136512089.1	NG_064756.1	blaOXA	blaOXA-798	OXA-51 family carbapenem-hydrolyzing class D beta-lactamase OXA-798	825	1..825	BETA-LACTAM	BETA-LACTAM	AMR
1192	WP_136512088.1	NG_064755.1	blaOXA	blaOXA-797	OXA-51 family carbapenem-hydrolyzing class D beta-lactamase OXA-797	825	1..825	BETA-LACTAM	BETA-LACTAM	AMR
1193	WP_110612827.1	NG_064754.1	blaOXA	blaOXA-796	OXA-1 family class D beta-lactamase OXA-796	831	101..931	BETA-LACTAM	BETA-LACTAM	AMR
1194	WP_136512087.1	NG_064753.1	blaOXA	blaOXA-795	OXA-10 family class D beta-lactamase OXA-795	795	1..795	BETA-LACTAM	BETA-LACTAM	AMR
1195	WP_136512086.1	NG_064752.1	blaOXA	blaOXA-794	OXA-10 family class D beta-lactamase OXA-794	801	1..801	BETA-LACTAM	BETA-LACTAM	AMR
1196	WP_136512085.1	NG_064751.1	blaOXA	blaOXA-793	OXA-48 family class D beta-lactamase OXA-793	792	1..792	BETA-LACTAM	BETA-LACTAM	AMR
1197	WP_054500785.1	NG_064750.1	blaOXA	blaOXA-789	OXA-364 family class D beta-lactamase OXA-789	828	1..828	BETA-LACTAM	BETA-LACTAM	AMR
1198	WP_136512084.1	NG_064749.1	blaOXA	blaOXA-788	OXA-48 family class D beta-lactamase OXA-788	786	1..786	BETA-LACTAM	BETA-LACTAM	AMR
1199	WP_136512083.1	NG_064748.1	blaOXA	blaOXA-787	OXA-364 family class D beta-lactamase OXA-787	828	1..828	BETA-LACTAM	BETA-LACTAM	AMR
1200	WP_032490445.1	NG_064746.1	blaOXA	blaOXA-119	oxacillin-hydrolyzing class D beta-lactamase OXA-119	801	101..901	BETA-LACTAM	BETA-LACTAM	AMR
1201	WP_136512082.1	NG_064745.1	blaOXA	blaOXA-114x	class D beta-lactamase OXA-114x	828	1..828	BETA-LACTAM	BETA-LACTAM	AMR
1202	WP_136512081.1	NG_064744.1	blaOXA	blaOXA-114w	class D beta-lactamase OXA-114w	828	1..828	BETA-LACTAM	BETA-LACTAM	AMR
1203	WP_136512080.1	NG_064743.1	blaOXA	blaOXA-114v	class D beta-lactamase OXA-114v	828	1..828	BETA-LACTAM	BETA-LACTAM	AMR
1204	WP_136512079.1	NG_064742.1	blaOXA	blaOXA-114u	class D beta-lactamase OXA-114u	828	1..828	BETA-LACTAM	BETA-LACTAM	AMR
1205	WP_136512078.1	NG_064741.1	blaOXA	blaOXA-114t	class D beta-lactamase OXA-114t	828	1..828	BETA-LACTAM	BETA-LACTAM	AMR
1206	WP_136512077.1	NG_064740.1	blaOXA	blaOXA-114s	class D beta-lactamase OXA-114s	828	1..828	BETA-LACTAM	BETA-LACTAM	AMR
1207	WP_136512076.1	NG_064739.1	blaOXA	blaOXA-114r	class D beta-lactamase OXA-114r	828	1..828	BETA-LACTAM	BETA-LACTAM	AMR
1208	WP_136512075.1	NG_064738.1	blaOXA	blaOXA-114q	class D beta-lactamase OXA-114q	828	1..828	BETA-LACTAM	BETA-LACTAM	AMR
1209	WP_076412384.1	NG_064737.1	blaOXA	blaOXA-114p	class D beta-lactamase OXA-114p	828	1..828	BETA-LACTAM	BETA-LACTAM	AMR
1210	WP_136512074.1	NG_064736.1	blaOXA	blaOXA-114n	class D beta-lactamase OXA-114n	828	1..828	BETA-LACTAM	BETA-LACTAM	AMR
1211	WP_054471662.1	NG_064735.1	blaOXA	blaOXA-114m	class D beta-lactamase OXA-114m	828	1..828	BETA-LACTAM	BETA-LACTAM	AMR
1212	WP_054517040.1	NG_064734.1	blaOXA	blaOXA-114l	class D beta-lactamase OXA-114l	828	1..828	BETA-LACTAM	BETA-LACTAM	AMR
1213	WP_136512073.1	NG_064733.1	blaOXA	blaOXA-114k	class D beta-lactamase OXA-114k	828	1..828	BETA-LACTAM	BETA-LACTAM	AMR
1214	WP_054437016.1	NG_064732.1	blaOXA	blaOXA-114j	class D beta-lactamase OXA-114j	828	1..828	BETA-LACTAM	BETA-LACTAM	AMR
1215	WP_026382828.1	NG_064731.1	blaOXA	blaOXA-114i	class D beta-lactamase OXA-114i	828	1..828	BETA-LACTAM	BETA-LACTAM	AMR
1216	WP_053498400.1	NG_064730.1	blaOXA	blaOXA-114h	class D beta-lactamase OXA-114h	828	1..828	BETA-LACTAM	BETA-LACTAM	AMR
1217	WP_136512072.1	NG_064729.1	blaNDM	blaNDM-28	subclass B1 metallo-beta-lactamase NDM-28	813	1..813	BETA-LACTAM	CARBAPENEM	AMR
1218	WP_136512071.1	NG_064728.1	blaKPC	blaKPC-43	carbapenem-hydrolyzing class A beta-lactamase KPC-43	882	1..882	BETA-LACTAM	CARBAPENEM	AMR
1219	WP_136512070.1	NG_064727.1	blaKPC	blaKPC-42	carbapenem-hydrolyzing class A beta-lactamase KPC-42	882	1..882	BETA-LACTAM	CARBAPENEM	AMR
1220	WP_136512069.1	NG_064725.1	blaIMP	blaIMP-46	subclass B1 metallo-beta-lactamase IMP-46	726	1..726	BETA-LACTAM	CARBAPENEM	AMR
1221	WP_136512068.1	NG_064724.1	blaIMP	blaIMP-39	subclass B1 metallo-beta-lactamase IMP-39	741	1..741	BETA-LACTAM	CARBAPENEM	AMR
1222	WP_136512067.1	NG_064723.1	blaIMI	blaIMI-18	carbapenem-hydrolyzing class A beta-lactamase IMI-18	879	1..879	BETA-LACTAM	CARBAPENEM	AMR
1223	WP_136512066.1	NG_064722.1	blaFRI	blaFRI-7	carbapenem-hydrolyzing class A beta-lactamase FRI-7	885	101..985	BETA-LACTAM	CARBAPENEM	AMR
1224	WP_136512065.1	NG_064721.1	blaCTX-M	blaCTX-M-226	class A extended-spectrum beta-lactamase CTX-M-226	876	1..876	BETA-LACTAM	CEPHALOSPORIN	AMR
1225	WP_136512064.1	NG_064720.1	blaCTX-M	blaCTX-M-225	class A extended-spectrum beta-lactamase CTX-M-225	876	73..948	BETA-LACTAM	CEPHALOSPORIN	AMR
1226	WP_136512063.1	NG_064719.1	blaADC	blaADC-66	class C beta-lactamase ADC-66	1152	1..1152	BETA-LACTAM	CEPHALOSPORIN	AMR
1227	WP_136512062.1	NG_064718.1	blaADC	blaADC-65	class C beta-lactamase ADC-65	1158	1..1158	BETA-LACTAM	CEPHALOSPORIN	AMR
1228	WP_136512061.1	NG_064717.1	blaADC	blaADC-24	class C beta-lactamase ADC-24	1152	1..1152	BETA-LACTAM	CEPHALOSPORIN	AMR
1229	WP_013197184.1	NG_064716.1	blaADC	blaADC-193	class C beta-lactamase ADC-193	1152	101..1252	BETA-LACTAM	CEPHALOSPORIN	AMR
1230	WP_136512060.1	NG_064715.1	blaADC	blaADC-192	class C beta-lactamase ADC-192	1152	1..1152	BETA-LACTAM	CEPHALOSPORIN	AMR
1231	WP_003112187.1	NG_064714.1	blaADC	blaADC-191	class C beta-lactamase ADC-191	1152	1..1152	BETA-LACTAM	CEPHALOSPORIN	AMR
1232	WP_136512059.1	NG_064713.1	blaADC	blaADC-190	class C beta-lactamase ADC-190	1152	1..1152	BETA-LACTAM	CEPHALOSPORIN	AMR
1233	WP_136512058.1	NG_064712.1	blaADC	blaADC-189	class C beta-lactamase ADC-189	1152	1..1152	BETA-LACTAM	CEPHALOSPORIN	AMR
1234	WP_136512057.1	NG_064711.1	blaADC	blaADC-188	class C beta-lactamase ADC-188	1152	1..1152	BETA-LACTAM	CEPHALOSPORIN	AMR
1235	WP_136512056.1	NG_064710.1	blaADC	blaADC-187	class C beta-lactamase ADC-187	1152	1..1152	BETA-LACTAM	CEPHALOSPORIN	AMR
1236	WP_072292271.1	NG_064709.1	blaADC	blaADC-186	class C beta-lactamase ADC-186	1152	1..1152	BETA-LACTAM	CEPHALOSPORIN	AMR
1237	WP_001211210.1	NG_064708.1	blaADC	blaADC-185	class C beta-lactamase ADC-185	1152	1..1152	BETA-LACTAM	CEPHALOSPORIN	AMR
1238	WP_059247009.1	NG_064707.1	blaADC	blaADC-184	class C beta-lactamase ADC-184	1152	1..1152	BETA-LACTAM	CEPHALOSPORIN	AMR
1239	WP_063099318.1	NG_064706.1	blaADC	blaADC-151	class C beta-lactamase ADC-151	1152	101..1252	BETA-LACTAM	CEPHALOSPORIN	AMR
1240	WP_017386568.1	NG_064705.1	blaADC	blaADC-150	class C beta-lactamase ADC-150	1152	1..1152	BETA-LACTAM	CEPHALOSPORIN	AMR
1241	WP_014207272.1	NG_064704.1	blaADC	blaADC-149	class C beta-lactamase ADC-149	1152	101..1252	BETA-LACTAM	CEPHALOSPORIN	AMR
1242	WP_039246976.1	NG_064703.1	blaADC	blaADC-148	class C beta-lactamase ADC-148	1152	101..1252	BETA-LACTAM	CEPHALOSPORIN	AMR
1243	WP_044718369.1	NG_064702.1	blaADC	blaADC-147	class C beta-lactamase ADC-147	1152	85..1236	BETA-LACTAM	CEPHALOSPORIN	AMR
1244	WP_039258389.1	NG_064701.1	blaADC	blaADC-146	class C beta-lactamase ADC-146	1152	66..1217	BETA-LACTAM	CEPHALOSPORIN	AMR
1245	WP_039270258.1	NG_064700.1	blaADC	blaADC-145	class C beta-lactamase ADC-145	1152	9..1160	BETA-LACTAM	CEPHALOSPORIN	AMR
1246	WP_001211214.1	NG_064699.1	blaADC	blaADC-144	class C beta-lactamase ADC-144	1152	101..1252	BETA-LACTAM	CEPHALOSPORIN	AMR
1247	WP_033502167.1	NG_064698.1	blaADC	blaADC-143	class C beta-lactamase ADC-143	1152	101..1252	BETA-LACTAM	CEPHALOSPORIN	AMR
1248	WP_032062810.1	NG_064697.1	blaADC	blaADC-141	class C beta-lactamase ADC-141	1152	101..1252	BETA-LACTAM	CEPHALOSPORIN	AMR
1249	WP_001211209.1	NG_064696.1	blaADC	blaADC-140	class C beta-lactamase ADC-140	1152	101..1252	BETA-LACTAM	CEPHALOSPORIN	AMR
1250	WP_032039838.1	NG_064695.1	blaADC	blaADC-139	class C beta-lactamase ADC-139	1152	101..1252	BETA-LACTAM	CEPHALOSPORIN	AMR
1251	WP_016146025.1	NG_064694.1	blaADC	blaADC-138	class C beta-lactamase ADC-138	1152	101..1252	BETA-LACTAM	CEPHALOSPORIN	AMR
1252	WP_016140427.1	NG_064693.1	blaADC	blaADC-137	class C beta-lactamase ADC-137	1152	101..1252	BETA-LACTAM	CEPHALOSPORIN	AMR
1253	WP_016137488.1	NG_064692.1	blaADC	blaADC-136	class C beta-lactamase ADC-136	1152	101..1252	BETA-LACTAM	CEPHALOSPORIN	AMR
1254	WP_004790939.1	NG_064691.1	blaADC	blaADC-135	class C beta-lactamase ADC-135	1152	101..1252	BETA-LACTAM	CEPHALOSPORIN	AMR
1255	WP_005307218.1	NG_064690.1	blaADC	blaADC-134	class C beta-lactamase ADC-134	1152	101..1252	BETA-LACTAM	CEPHALOSPORIN	AMR
1256	WP_004700205.1	NG_064689.1	blaADC	blaADC-133	class C beta-lactamase ADC-133	1152	101..1252	BETA-LACTAM	CEPHALOSPORIN	AMR
1257	WP_005068074.1	NG_064688.1	blaADC	blaADC-132	class C beta-lactamase ADC-132	1152	101..1252	BETA-LACTAM	CEPHALOSPORIN	AMR
1258	WP_004707701.1	NG_064687.1	blaADC	blaADC-131	class C beta-lactamase ADC-131	1152	101..1252	BETA-LACTAM	CEPHALOSPORIN	AMR
1259	WP_004886093.1	NG_064686.1	blaADC	blaADC-130	class C beta-lactamase ADC-130	1152	101..1252	BETA-LACTAM	CEPHALOSPORIN	AMR
1260	WP_005039111.1	NG_064685.1	blaADC	blaADC-129	class C beta-lactamase ADC-129	1152	101..1252	BETA-LACTAM	CEPHALOSPORIN	AMR
1261	WP_004643536.1	NG_064684.1	blaADC	blaADC-128	class C beta-lactamase ADC-128	1152	101..1252	BETA-LACTAM	CEPHALOSPORIN	AMR
1262	WP_005046018.1	NG_064683.1	blaADC	blaADC-127	class C beta-lactamase ADC-127	1152	101..1252	BETA-LACTAM	CEPHALOSPORIN	AMR
1263	WP_005131186.1	NG_064682.1	blaADC	blaADC-125	class C beta-lactamase ADC-125	1152	101..1252	BETA-LACTAM	CEPHALOSPORIN	AMR
1264	WP_004840559.1	NG_064681.1	blaADC	blaADC-123	class C beta-lactamase ADC-123	1152	101..1252	BETA-LACTAM	CEPHALOSPORIN	AMR
1265	WP_005123276.1	NG_064680.1	blaADC	blaADC-122	class C beta-lactamase ADC-122	1152	101..1252	BETA-LACTAM	CEPHALOSPORIN	AMR
1266	WP_005109685.1	NG_064679.1	blaADC	blaADC-121	class C beta-lactamase ADC-121	1152	101..1252	BETA-LACTAM	CEPHALOSPORIN	AMR
1267	WP_002126587.1	NG_064678.1	blaADC	blaADC-120	class C beta-lactamase ADC-120	1152	101..1252	BETA-LACTAM	CEPHALOSPORIN	AMR
1268	WP_004712857.1	NG_064677.1	blaADC	blaADC-119	class C beta-lactamase ADC-119	1152	101..1252	BETA-LACTAM	CEPHALOSPORIN	AMR
1269	WP_002157727.1	NG_064676.1	blaADC	blaADC-117	class C beta-lactamase ADC-117	1152	101..1252	BETA-LACTAM	CEPHALOSPORIN	AMR
1270	WP_017816757.1	NG_064675.1	blaADC	blaADC-116	class C beta-lactamase ADC-116	1152	101..1252	BETA-LACTAM	CEPHALOSPORIN	AMR
1271	WP_001211215.1	NG_064674.1	blaADC	blaADC-115	class C beta-lactamase ADC-115	1152	101..1252	BETA-LACTAM	CEPHALOSPORIN	AMR
1272	WP_125052776.1	NG_064673.1	blaADC	blaADC-114	class C beta-lactamase ADC-114	1155	31..1185	BETA-LACTAM	CEPHALOSPORIN	AMR
1273	WP_136512055.1	NG_064672.1	blaADC	blaADC-113	class C beta-lactamase ADC-113	1152	1..1152	BETA-LACTAM	CEPHALOSPORIN	AMR
1274	WP_136512054.1	NG_064671.1	blaADC	blaADC-112	class C beta-lactamase ADC-112	1152	1..1152	BETA-LACTAM	CEPHALOSPORIN	AMR
1275	WP_136512053.1	NG_064670.1	blaADC	blaADC-110	class C beta-lactamase ADC-110	1152	1..1152	BETA-LACTAM	CEPHALOSPORIN	AMR
1276	WP_136512052.1	NG_064669.1	blaADC	blaADC-109	class C beta-lactamase ADC-109	1152	101..1252	BETA-LACTAM	CEPHALOSPORIN	AMR
1277	WP_136512051.1	NG_064668.1	blaACT	blaACT-68	cephalosporin-hydrolyzing class C beta-lactamase ACT-68	1146	1..1146	BETA-LACTAM	CEPHALOSPORIN	AMR
1278	WP_063147148.1	NG_064667.1	blaACT	blaACT-67	cephalosporin-hydrolyzing class C beta-lactamase ACT-67	1146	1..1146	BETA-LACTAM	CEPHALOSPORIN	AMR
1279	WP_032625176.1	NG_064666.1	blaACT	blaACT-66	cephalosporin-hydrolyzing class C beta-lactamase ACT-66	1146	1..1146	BETA-LACTAM	CEPHALOSPORIN	AMR
1280	WP_047726486.1	NG_064665.1	blaACT	blaACT-65	cephalosporin-hydrolyzing class C beta-lactamase ACT-65	1146	1..1146	BETA-LACTAM	CEPHALOSPORIN	AMR
1281	WP_103663397.1	NG_064664.1	sulX		sulfonamide monooxygenase SulX	1272	101..1372	SULFONAMIDE	SULFONAMIDE	AMR
1282	WP_036299413.1	NG_064663.1	sulR		flavin reductase SulR	585	101..685	SULFONAMIDE	SULFONAMIDE	AMR
1283	WP_003242546.1	NG_064662.1	satA		streptothricin N-acetyltransferase SatA	522	101..622	STREPTOTHRICIN	STREPTOTHRICIN	AMR
1284	WP_000054744.1	NG_064661.1	satA		streptothricin N-acetyltransferase SatA	555	101..655	STREPTOTHRICIN	STREPTOTHRICIN	AMR
1285	WP_000155092.1	NG_064660.1	mph(E)		Mph(E) family macrolide 2'-phosphotransferase	885	101..985	MACROLIDE	MACROLIDE	AMR
1286	WP_099595307.1	NG_064658.1	dfrA35		trimethoprim-resistant dihydrofolate reductase DfrA35	513	101..613	TRIMETHOPRIM	TRIMETHOPRIM	AMR
1287	WP_032490446.1	NG_064657.1	ant(2'')-Ia		aminoglycoside nucleotidyltransferase ANT(2'')-Ia	534	101..634	AMINOGLYCOSIDE	GENTAMICIN/KANAMYCIN/TOBRAMYCIN	AMR
1288	WP_071846244.1	NG_064656.1	aadA5		ANT(3'')-Ia family aminoglycoside nucleotidyltransferase AadA5	789	101..889	AMINOGLYCOSIDE	STREPTOMYCIN	AMR
1289	WP_032490336.1	NG_064655.1	aadA2		ANT(3'')-Ia family aminoglycoside nucleotidyltransferase AadA2	792	101..892	AMINOGLYCOSIDE	STREPTOMYCIN	AMR
1290	WP_011205810.1	NG_059324.1	aph(3')-Ib		aminoglycoside O-phosphotransferase APH(3')-Ib	816	101..916	AMINOGLYCOSIDE	KANAMYCIN	AMR
1291	WP_109545052.1	NG_057460.1	mcr-1	mcr-1.14	phosphoethanolamine--lipid A transferase MCR-1.14	1626	101..1726	COLISTIN	COLISTIN	AMR
1292	WP_015060228.1	NG_051851.1	dfrB2		trimethoprim-resistant dihydrofolate reductase DfrB2	237	101..337	TRIMETHOPRIM	TRIMETHOPRIM	AMR
1293	WP_073800284.1	NG_055495.1	blaKPC	blaKPC-32	inhibitor-resistant carbapenem-hydrolyzing class A beta-lactamase KPC-32	882	101..982	BETA-LACTAM	CARBAPENEM	AMR
1294	WP_073668892.1	NG_055494.1	blaKPC	blaKPC-31	inhibitor-resistant carbapenem-hydrolyzing class A beta-lactamase KPC-31	882	101..982	BETA-LACTAM	CARBAPENEM	AMR
1295	WP_085562399.1	NG_054685.1	blaKPC	blaKPC-30	inhibitor-resistant carbapenem-hydrolyzing class A beta-lactamase KPC-30	882	1..882	BETA-LACTAM	CARBAPENEM	AMR
1296	WP_010635894.1	NG_052738.1	catB8		type B-3 chloramphenicol O-acetyltransferase CatB8	633	101..733	PHENICOL	CHLORAMPHENICOL	AMR
1297	WP_072081992.1	NG_052581.1	blaKPC	blaKPC-28	inhibitor-resistant class A extended-spectrum beta-lactamase KPC-28	876	1..876	BETA-LACTAM	CEPHALOSPORIN	AMR
1298	WP_000019304.1	NG_050403.1	dfrA19		trimethoprim-resistant dihydrofolate reductase DfrA19	570	101..670	TRIMETHOPRIM	TRIMETHOPRIM	AMR
1299	WP_032490189.1	NG_050402.1	dfrA19		trimethoprim-resistant dihydrofolate reductase DfrA19	570	101..670	TRIMETHOPRIM	TRIMETHOPRIM	AMR
1300	WP_063864194.1	NG_049790.1	blaOXA	blaOXA-513	OXA-364 family oxacillin-hydrolyzing class D beta-lactamase OXA-513	828	1..828	BETA-LACTAM	BETA-LACTAM	AMR
1301	WP_054428802.1	NG_049741.1	blaOXA	blaOXA-455	OXA-364 family oxacillin-hydrolyzing class D beta-lactamase OXA-455	828	1..828	BETA-LACTAM	BETA-LACTAM	AMR
1302	WP_063860797.1	NG_049262.1	blaKPC	blaKPC-8	inhibitor-resistant carbapenem-hydrolyzing class A beta-lactamase KPC-8	882	1..882	BETA-LACTAM	CARBAPENEM	AMR
1303	WP_032542910.1	NG_047372.1	aadD1		aminoglycoside O-nucleotidyltransferase ANT(4')-Ia	762	101..862	AMINOGLYCOSIDE	KANAMYCIN/TOBRAMYCIN	AMR
1304	WP_128268288.1	NG_063897.1	qnrS	qnrS15	quinolone resistance pentapeptide repeat protein QnrS15	657	1..657	QUINOLONE	QUINOLONE	AMR
1305	WP_128268287.1	NG_063896.1	blaVIM	blaVIM-62	subclass B1 metallo-beta-lactamase VIM-62	801	1..801	BETA-LACTAM	CARBAPENEM	AMR
1306	WP_044103626.1	NG_063895.1	blaVEB	blaVEB-21	class A extended-spectrum beta-lactamase VEB-21	900	1..900	BETA-LACTAM	CEPHALOSPORIN	AMR
1307	WP_128268286.1	NG_063894.1	blaVEB	blaVEB-20	class A extended-spectrum beta-lactamase VEB-20	900	1..900	BETA-LACTAM	CEPHALOSPORIN	AMR
1308	WP_128268280.1	NG_063888.1	blaPDC	blaPDC-317	class C beta-lactamase PDC-317	1194	1..1194	BETA-LACTAM	CEPHALOSPORIN	AMR
1309	WP_128268279.1	NG_063887.1	blaOXA	blaOXA-786	OXA-61 family class D beta-lactamase OXA-786	744	1..744	BETA-LACTAM	BETA-LACTAM	AMR
1310	WP_126205827.1	NG_063886.1	blaOXA	blaOXA-785	OXA-184 family class D beta-lactamase OXA-785	747	1..747	BETA-LACTAM	BETA-LACTAM	AMR
1311	WP_065980086.1	NG_063885.1	blaOXA	blaOXA-784	OXA-61 family class D beta-lactamase OXA-784	774	1..774	BETA-LACTAM	BETA-LACTAM	AMR
1312	WP_128268278.1	NG_063884.1	blaOXA	blaOXA-783	OXA-184 family class D beta-lactamase OXA-783	750	1..750	BETA-LACTAM	BETA-LACTAM	AMR
1313	WP_128268277.1	NG_063883.1	blaOXA	blaOXA-782	OXA-51 family carbapenem-hydrolyzing class D beta-lactamase OXA-782	825	1..825	BETA-LACTAM	BETA-LACTAM	AMR
1314	WP_128268276.1	NG_063882.1	blaOXA	blaOXA-781	OXA-51 family carbapenem-hydrolyzing class D beta-lactamase OXA-781	825	1..825	BETA-LACTAM	BETA-LACTAM	AMR
1315	WP_049637206.1	NG_063881.1	blaOXA	blaOXA-780	class D beta-lactamase OXA-780	795	101..895	BETA-LACTAM	BETA-LACTAM	AMR
1316	WP_128268275.1	NG_063880.1	blaOXA	blaOXA-776	OXA-51 family carbapenem-hydrolyzing class D beta-lactamase OXA-776	825	16..840	BETA-LACTAM	BETA-LACTAM	AMR
1317	WP_128268274.1	NG_063879.1	blaOXA	blaOXA-775	OXA-51 family carbapenem-hydrolyzing class D beta-lactamase OXA-775	825	14..838	BETA-LACTAM	BETA-LACTAM	AMR
1318	WP_128268273.1	NG_063878.1	blaOXA	blaOXA-774	OXA-51 family carbapenem-hydrolyzing class D beta-lactamase OXA-774	825	23..847	BETA-LACTAM	BETA-LACTAM	AMR
1319	WP_128268272.1	NG_063877.1	blaOXA	blaOXA-773	OXA-51 family carbapenem-hydrolyzing class D beta-lactamase OXA-773	825	24..848	BETA-LACTAM	BETA-LACTAM	AMR
1320	WP_128268271.1	NG_063876.1	blaOXA	blaOXA-772	OXA-51 family carbapenem-hydrolyzing class D beta-lactamase OXA-772	825	43..867	BETA-LACTAM	BETA-LACTAM	AMR
1321	WP_128268270.1	NG_063875.1	blaOXA	blaOXA-771	OXA-51 family carbapenem-hydrolyzing class D beta-lactamase OXA-771	825	36..860	BETA-LACTAM	BETA-LACTAM	AMR
1322	WP_128268269.1	NG_063874.1	blaOXA	blaOXA-770	OXA-51 family carbapenem-hydrolyzing class D beta-lactamase OXA-770	825	34..858	BETA-LACTAM	BETA-LACTAM	AMR
1323	WP_128268268.1	NG_063873.1	blaOXA	blaOXA-769	OXA-51 family carbapenem-hydrolyzing class D beta-lactamase OXA-769	825	19..843	BETA-LACTAM	BETA-LACTAM	AMR
1324	WP_128268267.1	NG_063872.1	blaOXA	blaOXA-768	OXA-51 family carbapenem-hydrolyzing class D beta-lactamase OXA-768	825	13..837	BETA-LACTAM	BETA-LACTAM	AMR
1325	WP_128268266.1	NG_063871.1	blaOXA	blaOXA-767	OXA-51 family carbapenem-hydrolyzing class D beta-lactamase OXA-767	825	37..861	BETA-LACTAM	BETA-LACTAM	AMR
1326	WP_128268265.1	NG_063870.1	blaOXA	blaOXA-766	OXA-51 family carbapenem-hydrolyzing class D beta-lactamase OXA-766	825	41..865	BETA-LACTAM	BETA-LACTAM	AMR
1327	WP_128268264.1	NG_063869.1	blaOXA	blaOXA-765	OXA-51 family carbapenem-hydrolyzing class D beta-lactamase OXA-765	825	14..838	BETA-LACTAM	BETA-LACTAM	AMR
1328	WP_128268263.1	NG_063868.1	blaOXA	blaOXA-764	OXA-51 family carbapenem-hydrolyzing class D beta-lactamase OXA-764	825	48..872	BETA-LACTAM	BETA-LACTAM	AMR
1329	WP_128268262.1	NG_063867.1	blaOXA	blaOXA-763	OXA-51 family carbapenem-hydrolyzing class D beta-lactamase OXA-763	825	14..838	BETA-LACTAM	BETA-LACTAM	AMR
1330	WP_128268261.1	NG_063866.1	blaOXA	blaOXA-762	OXA-51 family carbapenem-hydrolyzing class D beta-lactamase OXA-762	825	25..849	BETA-LACTAM	BETA-LACTAM	AMR
1331	WP_128268260.1	NG_063865.1	blaOXA	blaOXA-761	OXA-51 family carbapenem-hydrolyzing class D beta-lactamase OXA-761	825	15..839	BETA-LACTAM	BETA-LACTAM	AMR
1332	WP_128268259.1	NG_063864.1	blaOXA	blaOXA-760	OXA-51 family carbapenem-hydrolyzing class D beta-lactamase OXA-760	825	30..854	BETA-LACTAM	BETA-LACTAM	AMR
1333	WP_128268258.1	NG_063863.1	blaOXA	blaOXA-759	OXA-51 family carbapenem-hydrolyzing class D beta-lactamase OXA-759	825	41..865	BETA-LACTAM	BETA-LACTAM	AMR
1334	WP_128268257.1	NG_063862.1	blaOXA	blaOXA-758	OXA-51 family carbapenem-hydrolyzing class D beta-lactamase OXA-758	825	44..868	BETA-LACTAM	BETA-LACTAM	AMR
1335	WP_128268256.1	NG_063861.1	blaOXA	blaOXA-757	OXA-51 family carbapenem-hydrolyzing class D beta-lactamase OXA-757	825	41..865	BETA-LACTAM	BETA-LACTAM	AMR
1336	WP_128268255.1	NG_063860.1	blaOXA	blaOXA-756	OXA-51 family carbapenem-hydrolyzing class D beta-lactamase OXA-756	825	41..865	BETA-LACTAM	BETA-LACTAM	AMR
1337	WP_128268254.1	NG_063859.1	blaOXA	blaOXA-755	OXA-51 family carbapenem-hydrolyzing class D beta-lactamase OXA-755	825	14..838	BETA-LACTAM	BETA-LACTAM	AMR
1338	WP_128268253.1	NG_063858.1	blaOXA	blaOXA-754	OXA-51 family carbapenem-hydrolyzing class D beta-lactamase OXA-754	825	30..854	BETA-LACTAM	BETA-LACTAM	AMR
1339	WP_128268252.1	NG_063857.1	blaOXA	blaOXA-753	OXA-51 family carbapenem-hydrolyzing class D beta-lactamase OXA-753	825	40..864	BETA-LACTAM	BETA-LACTAM	AMR
1340	WP_128268251.1	NG_063856.1	blaOXA	blaOXA-752	OXA-51 family carbapenem-hydrolyzing class D beta-lactamase OXA-752	825	14..838	BETA-LACTAM	BETA-LACTAM	AMR
1341	WP_128268250.1	NG_063855.1	blaOXA	blaOXA-751	OXA-51 family carbapenem-hydrolyzing class D beta-lactamase OXA-751	825	14..838	BETA-LACTAM	BETA-LACTAM	AMR
1342	WP_128268249.1	NG_063854.1	blaOXA	blaOXA-750	OXA-51 family carbapenem-hydrolyzing class D beta-lactamase OXA-750	825	15..839	BETA-LACTAM	BETA-LACTAM	AMR
1343	WP_128268248.1	NG_063853.1	blaOXA	blaOXA-749	OXA-51 family carbapenem-hydrolyzing class D beta-lactamase OXA-749	825	30..854	BETA-LACTAM	BETA-LACTAM	AMR
1344	WP_128268247.1	NG_063852.1	blaOXA	blaOXA-748	OXA-51 family carbapenem-hydrolyzing class D beta-lactamase OXA-748	825	41..865	BETA-LACTAM	BETA-LACTAM	AMR
1345	WP_128268246.1	NG_063851.1	blaOXA	blaOXA-747	OXA-51 family carbapenem-hydrolyzing class D beta-lactamase OXA-747	825	26..850	BETA-LACTAM	BETA-LACTAM	AMR
1346	WP_128268245.1	NG_063850.1	blaOXA	blaOXA-746	OXA-51 family carbapenem-hydrolyzing class D beta-lactamase OXA-746	825	24..848	BETA-LACTAM	BETA-LACTAM	AMR
1347	WP_128268244.1	NG_063849.1	blaOXA	blaOXA-745	OXA-51 family carbapenem-hydrolyzing class D beta-lactamase OXA-745	825	34..858	BETA-LACTAM	BETA-LACTAM	AMR
1348	WP_128268243.1	NG_063848.1	blaOXA	blaOXA-744	OXA-51 family carbapenem-hydrolyzing class D beta-lactamase OXA-744	825	40..864	BETA-LACTAM	BETA-LACTAM	AMR
1349	WP_128268242.1	NG_063847.1	blaOXA	blaOXA-743	OXA-51 family carbapenem-hydrolyzing class D beta-lactamase OXA-743	825	19..843	BETA-LACTAM	BETA-LACTAM	AMR
1350	WP_128268241.1	NG_063846.1	blaOXA	blaOXA-742	OXA-51 family carbapenem-hydrolyzing class D beta-lactamase OXA-742	825	34..858	BETA-LACTAM	BETA-LACTAM	AMR
1351	WP_128268240.1	NG_063845.1	blaOXA	blaOXA-741	OXA-51 family carbapenem-hydrolyzing class D beta-lactamase OXA-741	825	40..864	BETA-LACTAM	BETA-LACTAM	AMR
1352	WP_128268239.1	NG_063844.1	blaOXA	blaOXA-740	OXA-51 family carbapenem-hydrolyzing class D beta-lactamase OXA-740	825	41..865	BETA-LACTAM	BETA-LACTAM	AMR
1353	WP_114225343.1	NG_063843.1	blaOXA	blaOXA-739	OXA-51 family carbapenem-hydrolyzing class D beta-lactamase OXA-739	825	1..825	BETA-LACTAM	BETA-LACTAM	AMR
1354	WP_128268238.1	NG_063842.1	blaOXA	blaOXA-738	OXA-51 family carbapenem-hydrolyzing class D beta-lactamase OXA-738	825	50..874	BETA-LACTAM	BETA-LACTAM	AMR
1355	WP_128268237.1	NG_063841.1	blaKPC	blaKPC-39	carbapenem-hydrolyzing class A beta-lactamase KPC-39	882	1..882	BETA-LACTAM	CARBAPENEM	AMR
1356	WP_127728991.1	NG_063840.1	blaFRI	blaFRI-6	carbapenem-hydrolyzing class A beta-lactamase FRI-6	885	1..885	BETA-LACTAM	CARBAPENEM	AMR
1357	WP_128268236.1	NG_063839.1	blaDHA	blaDHA-28	class C beta-lactamase DHA-28	1140	1..1140	BETA-LACTAM	CEPHALOSPORIN	AMR
1358	WP_128268235.1	NG_063838.1	blaCTX-M	blaCTX-M-215	class A extended-spectrum beta-lactamase CTX-M-215	876	1..876	BETA-LACTAM	CEPHALOSPORIN	AMR
1359	WP_128268234.1	NG_063837.1	blaCFE	blaCFE-2	CMY-2 family class C beta-lactamase CFE-2	1146	101..1246	BETA-LACTAM	CEPHALOSPORIN	AMR
1360	WP_128268233.1	NG_063836.1	blaRTG	blaCARB-50	RTG family carbenicillin-hydrolyzing class A beta-lactamase CARB-50	897	1..897	BETA-LACTAM	BETA-LACTAM	AMR
1361	WP_069953510.1	NG_063835.1	blaAFM	blaAFM-1	subclass B1 metallo-beta-lactamase AFM-1	804	1..804	BETA-LACTAM	CARBAPENEM	AMR
1362	WP_128268232.1	NG_063834.1	blaADC	blaADC-183	class C beta-lactamase ADC-183	1152	1..1152	BETA-LACTAM	CEPHALOSPORIN	AMR
1363	WP_057691114.1	NG_063833.1	blaADC	blaADC-182	class C beta-lactamase ADC-182	1161	1..1161	BETA-LACTAM	CEPHALOSPORIN	AMR
1364	WP_046693238.1	NG_063832.1	blaADC	blaADC-181	class C beta-lactamase ADC-181	1152	1..1152	BETA-LACTAM	CEPHALOSPORIN	AMR
1365	WP_003234144.1	NG_063831.1	vmlR		ABC-F type ribosomal protection protein VmlR	1644	101..1744	MACROLIDE/PLEUROMUTILIN	LINCOSAMIDE/STREPTOGRAMIN/TIAMULIN	AMR
1366	WP_005480402.1	NG_063830.1	tet(35)		tetracycline efflux Na+/H+ antiporter family transporter Tet(35)	1602	101..1702	TETRACYCLINE	TETRACYCLINE	AMR
1367	WP_071223118.1	NG_063829.1	taeA		ABC-F type ribosomal protection protein TaeA	1947	1..1947	PLEUROMUTILIN	TIAMULIN	AMR
1368	WP_087348261.1	NG_063826.1	rphD		rifamycin-inactivating phosphotransferase RphD	2619	1..2619	RIFAMYCIN	RIFAMYCIN	AMR
1369	WP_087347987.1	NG_063825.1	rphC		rifamycin-inactivating phosphotransferase RphC	2607	1..2607	RIFAMYCIN	RIFAMYCIN	AMR
1370	WP_087349244.1	NG_063823.1	mphJ		macrolide 2'-phosphotransferase MphJ	927	1..927	MACROLIDE	ERYTHROMYCIN/TELITHROMYCIN/TYLOSIN	AMR
1371	WP_069996660.1	NG_063822.1	mecC3		PBP2a family beta-lactam-resistant peptidoglycan transpeptidase MecC3	1998	101..2098	BETA-LACTAM	METHICILLIN	AMR
1372	WP_128268231.1	NG_063821.1	mecC2		PBP2a family beta-lactam-resistant peptidoglycan transpeptidase MecC2	1998	101..2098	BETA-LACTAM	METHICILLIN	AMR
1373	WP_087344902.1	NG_063820.1	catV		type A chloramphenicol O-acetyltransferase CatV	660	1..660	PHENICOL	CHLORAMPHENICOL	AMR
1374	WP_087344360.1	NG_063819.1	blaBBI		BBI family class A beta-lactamase	915	1..915	BETA-LACTAM	BETA-LACTAM	AMR
1375	WP_087343787.1	NG_063818.1	ant(6)-Ic		aminoglycoside nucleotidyltransferase ANT(6)-Ic	861	1..861	AMINOGLYCOSIDE	STREPTOMYCIN	AMR
1376	WP_087346196.1	NG_063817.1	ant(4')-Ic		aminoglycoside O-nucleotidyltransferase ANT(4')-Ic	771	1..771	AMINOGLYCOSIDE	KANAMYCIN/TOBRAMYCIN	AMR
1377	WP_087349651.1	NG_063816.1	aac(6')-35		aminoglycoside 6'-N-acetyltransferase AAC(6')-35	540	1..540	AMINOGLYCOSIDE	KANAMYCIN	AMR
1378	WP_123002103.1	NG_062359.1	blaVIM	blaVIM-61	subclass B1 metallo-beta-lactamase VIM-61	798	1..798	BETA-LACTAM	CARBAPENEM	AMR
1379	WP_123002102.1	NG_062358.1	blaNDM	blaNDM-27	subclass B1 metallo-beta-lactamase NDM-27	813	1..813	BETA-LACTAM	CARBAPENEM	AMR
1380	WP_123002101.1	NG_062357.1	blaKPC	blaKPC-38	carbapenem-hydrolyzing class A beta-lactamase KPC-38	882	1..882	BETA-LACTAM	CARBAPENEM	AMR
1381	WP_123002100.1	NG_062356.1	blaGES	blaGES-40	class A beta-lactamase GES-40	864	1..864	BETA-LACTAM	CEPHALOSPORIN	AMR
1382	WP_058492019.1	NG_062352.1	vanI		D-alanine--(R)-lactate ligase VanI	1047	101..1147	GLYCOPEPTIDE	VANCOMYCIN	AMR
1383	WP_032490973.1	NG_049138.1	blaGES	blaGES-6	inhibitor-resistant carbapenem-hydrolyzing class A beta-lactamase GES-6	864	1..864	BETA-LACTAM	CARBAPENEM	AMR
1384	WP_122630856.1	NG_062269.1	blaOXA	blaOXA-737	OXA-2 family class D beta-lactamase OXA-737	828	1..828	BETA-LACTAM	BETA-LACTAM	AMR
1385	WP_122630855.1	NG_062268.1	blaOXA	blaOXA-736	OXA-10 family class D beta-lactamase OXA-736	801	1..801	BETA-LACTAM	BETA-LACTAM	AMR
1386	WP_122630854.1	NG_062267.1	blaOXA	blaOXA-735	OXA-51 family carbapenem-hydrolyzing class D beta-lactamase OXA-735	825	1..825	BETA-LACTAM	BETA-LACTAM	AMR
1387	WP_122630853.1	NG_062266.1	blaOXA	blaOXA-734	OXA-51 family carbapenem-hydrolyzing class D beta-lactamase OXA-734	825	1..825	BETA-LACTAM	BETA-LACTAM	AMR
1388	WP_122630844.1	NG_062257.1	blaOXA	blaOXA-733	OXA-51 family carbapenem-hydrolyzing class D beta-lactamase OXA-733	825	1..825	BETA-LACTAM	BETA-LACTAM	AMR
1389	WP_072678505.1	NG_061615.1	blaOXA	blaOXA-732	class D beta-lactamase OXA-732	801	101..901	BETA-LACTAM	BETA-LACTAM	AMR
1390	WP_114699266.1	NG_061383.1	blaOXA	blaOXA-729	OXA-55 family carbapenem-hydrolyzing class D beta-lactamase OXA-729	870	101..970	BETA-LACTAM	BETA-LACTAM	AMR
1391	WP_103252528.1	NG_060585.1	mcr-3	mcr-3.25	phosphoethanolamine--lipid A transferase MCR-3.25	1623	101..1723	COLISTIN	COLISTIN	AMR
1392	WP_094313523.1	NG_060583.1	mcr-3	mcr-3.23	phosphoethanolamine--lipid A transferase MCR-3.23	1626	101..1726	COLISTIN	COLISTIN	AMR
1393	WP_111273847.1	NG_060519.1	mcr-3	mcr-3.18	phosphoethanolamine--lipid A transferase MCR-3.18	1623	1..1623	COLISTIN	COLISTIN	AMR
1394	WP_111273846.1	NG_060518.1	mcr-3	mcr-3.17	phosphoethanolamine--lipid A transferase MCR-3.17	1623	1..1623	COLISTIN	COLISTIN	AMR
1395	WP_111273845.1	NG_060517.1	mcr-3	mcr-3.16	phosphoethanolamine--lipid A transferase MCR-3.16	1623	1..1623	COLISTIN	COLISTIN	AMR
1396	WP_111273844.1	NG_060516.1	mcr-3	mcr-3.15	phosphoethanolamine--lipid A transferase MCR-3.15	1623	1..1623	COLISTIN	COLISTIN	AMR
1397	WP_111273843.1	NG_060515.1	mcr-3	mcr-3.14	phosphoethanolamine--lipid A transferase MCR-3.14	1623	1..1623	COLISTIN	COLISTIN	AMR
1398	WP_111273842.1	NG_060514.1	mcr-3	mcr-3.13	phosphoethanolamine--lipid A transferase MCR-3.13	1623	1..1623	COLISTIN	COLISTIN	AMR
1399	WP_109545070.1	NG_057484.1	mcr-3	mcr-3.12	phosphoethanolamine--lipid A transferase MCR-3.12	1626	1..1626	COLISTIN	COLISTIN	AMR
1400	WP_015735625.1	NG_055645.1	cipA		23S rRNA (adenine(2503)-C(8))-methyltransferase CipA	1041	101..1141	MACROLIDE/LINCOSAMIDE/STREPTOGRAMIN	MACROLIDE/LINCOSAMIDE/STREPTOGRAMIN	AMR
1401	WP_087879616.1	NG_055497.1	mcr-3	mcr-3.19	phosphoethanolamine--lipid A transferase MCR-3.19	1626	101..1726	COLISTIN	COLISTIN	AMR
1402	WP_065801616.1	NG_055493.1	mcr-3	mcr-3.20	phosphoethanolamine--lipid A transferase MCR-3.20	1626	101..1726	COLISTIN	COLISTIN	AMR
1403	WP_032491400.1	NG_052366.1	smr		multidrug efflux SMR transporter Smr	318	101..418	QUATERNARY AMMONIUM	QUATERNARY AMMONIUM	BIOCIDE
1404	WP_071846258.1	NG_052298.1	smr		multidrug efflux SMR transporter Smr	318	101..418	QUATERNARY AMMONIUM	QUATERNARY AMMONIUM	BIOCIDE
1405	WP_045219048.1	NG_049729.1	blaOXA	blaOXA-443	OXA-22 family class D beta-lactamase OXA-443	828	1..828	BETA-LACTAM	BETA-LACTAM	AMR
1406	WP_065644637.1	NG_051215.1	blaCMY	blaCMY-141	class C beta-lactamase CMY-141	1146	1..1146	BETA-LACTAM	CEPHALOSPORIN	AMR
1407	WP_065419569.1	NG_051165.1	blaCTX-M	blaCTX-M-186	class A extended-spectrum beta-lactamase CTX-M-186	876	1..876	BETA-LACTAM	CEPHALOSPORIN	AMR
1408	WP_065102238.1	NG_050943.1	blaCMY	blaCMY-140	class C beta-lactamase CMY-140	1146	1..1146	BETA-LACTAM	CEPHALOSPORIN	AMR
1409	WP_064511491.1	NG_050813.1	blaCTX-M	blaCTX-M-184	class A extended-spectrum beta-lactamase CTX-M-184	876	1..876	BETA-LACTAM	CEPHALOSPORIN	AMR
1410	WP_064511490.1	NG_050812.1	blaCTX-M	blaCTX-M-183	class A extended-spectrum beta-lactamase CTX-M-183	876	1..876	BETA-LACTAM	CEPHALOSPORIN	AMR
1411	WP_064056056.1	NG_050656.1	blaOXA	blaOXA-14	OXA-10 family oxacillin-hydrolyzing class D extended-spectrum beta-lactamase OXA-14	801	101..901	BETA-LACTAM	CEPHALOSPORIN	AMR
1412	WP_049589868.1	NG_050417.1	mcr-1	mcr-1.1	phosphoethanolamine--lipid A transferase MCR-1.1	1626	101..1726	COLISTIN	COLISTIN	AMR
1413	WP_016922374.1	NG_050412.1	fosB	fosB3	fosfomycin resistance bacillithiol transferase FosB3	420	101..520	FOSFOMYCIN	FOSFOMYCIN	AMR
1414	WP_000938987.1	NG_050411.1	fosB	fosB2	fosfomycin resistance bacillithiol transferase FosB2	420	101..520	FOSFOMYCIN	FOSFOMYCIN	AMR
1415	WP_032488468.1	NG_050410.1	fosB	fosB	fosfomycin resistance bacillithiol transferase FosB	420	101..520	FOSFOMYCIN	FOSFOMYCIN	AMR
1416	WP_063864614.1	NG_050002.1	blaSHV	blaSHV-111	class A broad-spectrum beta-lactamase SHV-111	861	9..869	BETA-LACTAM	BETA-LACTAM	AMR
1417	WP_004197546.1	NG_049978.1	blaSCO	blaSCO-1	class A beta-lactamase SCO-1	867	101..967	BETA-LACTAM	BETA-LACTAM	AMR
1418	WP_063864532.1	NG_049815.1	blaOXA	blaOXA-74	OXA-10 family class D beta-lactamase OXA-74	801	1..801	BETA-LACTAM	BETA-LACTAM	AMR
1419	WP_063864530.1	NG_049810.1	blaOXA	blaOXA-7	OXA-10 family oxacillin-hydrolyzing class D beta-lactamase OXA-7	801	101..901	BETA-LACTAM	BETA-LACTAM	AMR
1420	WP_063864264.1	NG_049796.1	blaOXA	blaOXA-56	OXA-10 family oxacillin-hydrolyzing class D beta-lactamase OXA-56	801	1..801	BETA-LACTAM	BETA-LACTAM	AMR
1421	WP_063864223.1	NG_049793.1	blaOXA	blaOXA-53	OXA-2 family class D extended-spectrum beta-lactamase OXA-53	828	101..928	BETA-LACTAM	CEPHALOSPORIN	AMR
1422	WP_063864118.1	NG_049783.1	blaOXA	blaOXA-505	OXA-48 family carbapenem-hydrolyzing class D beta-lactamase OXA-505	798	1..798	BETA-LACTAM	CARBAPENEM	AMR
1423	WP_063864110.1	NG_049766.1	blaOXA	blaOXA-484	OXA-48 family carbapenem-hydrolyzing class D beta-lactamase OXA-484	798	1..798	BETA-LACTAM	CARBAPENEM	AMR
1424	WP_063864092.1	NG_049751.1	blaOXA	blaOXA-47	OXA-1 family oxacillin-hydrolyzing class D beta-lactamase OXA-47	831	1..831	BETA-LACTAM	BETA-LACTAM	AMR
1425	WP_052793969.1	NG_049749.1	blaOXA	blaOXA-465	OXA-184 family class D beta-lactamase OXA-465	747	1..747	BETA-LACTAM	BETA-LACTAM	AMR
1426	WP_058842180.1	NG_049722.1	blaOXA	blaOXA-436	OXA-48 family carbapenem-hydrolyzing class D beta-lactamase OXA-436	798	101..898	BETA-LACTAM	CARBAPENEM	AMR
1427	WP_063862782.1	NG_049704.1	blaOXA	blaOXA-416	OXA-48 family carbapenem-hydrolyzing class D beta-lactamase OXA-416	798	1..798	BETA-LACTAM	CARBAPENEM	AMR
1428	WP_032491311.1	NG_049688.1	blaOXA	blaOXA-4	OXA-1 family oxacillin-hydrolyzing class D beta-lactamase OXA-4	831	101..931	BETA-LACTAM	BETA-LACTAM	AMR
1429	WP_032495789.1	NG_049661.1	blaOXA	blaOXA-370	OXA-48 family carbapenem-hydrolyzing class D beta-lactamase OXA-370	798	1..798	BETA-LACTAM	CARBAPENEM	AMR
1430	WP_063862720.1	NG_049642.1	blaOXA	blaOXA-35	OXA-10 family oxacillin-hydrolyzing class D extended-spectrum beta-lactamase OXA-35	801	101..901	BETA-LACTAM	CEPHALOSPORIN	AMR
1431	WP_063862622.1	NG_049613.1	blaOXA	blaOXA-320	OXA-1 family class D beta-lactamase OXA-320	831	1..831	BETA-LACTAM	BETA-LACTAM	AMR
1432	WP_032490053.1	NG_049605.1	blaOXA	blaOXA-31	OXA-1 family class D extended-spectrum beta-lactamase OXA-31	831	101..931	BETA-LACTAM	CEPHALOSPORIN	AMR
1433	WP_063862540.1	NG_049595.1	blaOXA	blaOXA-3	OXA-2 family oxacillin-hydrolyzing class D beta-lactamase OXA-3	828	61..888	BETA-LACTAM	BETA-LACTAM	AMR
1434	WP_004657207.1	NG_049584.1	blaOXA	blaOXA-286	class D beta-lactamase OXA-286	843	101..943	BETA-LACTAM	BETA-LACTAM	AMR
1435	WP_032489753.1	NG_049577.1	blaOXA	blaOXA-28	OXA-10 family class D extended-spectrum beta-lactamase OXA-28	801	101..901	BETA-LACTAM	CEPHALOSPORIN	AMR
1436	WP_004816501.1	NG_049572.1	blaOXA	blaOXA-275	OXA-274 family class D beta-lactamase OXA-275	846	101..946	BETA-LACTAM	BETA-LACTAM	AMR
1437	WP_014454104.1	NG_049551.1	blaOXA	blaOXA-256	OXA-10 family class D beta-lactamase OXA-256	801	101..901	BETA-LACTAM	BETA-LACTAM	AMR
1438	WP_063862430.1	NG_049547.1	blaOXA	blaOXA-251	OXA-10 family class D beta-lactamase OXA-251	801	101..901	BETA-LACTAM	BETA-LACTAM	AMR
1439	WP_063862274.1	NG_049535.1	blaOXA	blaOXA-240	OXA-10 family class D beta-lactamase OXA-240	801	1..801	BETA-LACTAM	BETA-LACTAM	AMR
1440	WP_063862149.1	NG_049529.1	blaOXA	blaOXA-233	OXA-10 family carbapenem-hydrolyzing class D beta-lactamase OXA-233	801	1..801	BETA-LACTAM	CARBAPENEM	AMR
1441	WP_063861812.1	NG_049520.1	blaOXA	blaOXA-224	OXA-1 family class D beta-lactamase OXA-224	831	101..931	BETA-LACTAM	BETA-LACTAM	AMR
1442	WP_063861776.1	NG_049518.1	blaOXA	blaOXA-22	benzylpenicillin-hydrolyzing class D beta-lactamase OXA-22	825	101..925	BETA-LACTAM	BETA-LACTAM	AMR
1443	WP_063861588.1	NG_049503.1	blaOXA	blaOXA-205	oxacillin-hydrolyzing class D beta-lactamase OXA-205	801	101..901	BETA-LACTAM	BETA-LACTAM	AMR
1444	WP_063861309.1	NG_049487.1	blaOXA	blaOXA-19	OXA-10 family class D extended-spectrum beta-lactamase OXA-19	801	101..901	BETA-LACTAM	CEPHALOSPORIN	AMR
1445	WP_063861272.1	NG_049484.1	blaOXA	blaOXA-183	OXA-10 family class D beta-lactamase OXA-183	801	101..901	BETA-LACTAM	BETA-LACTAM	AMR
1446	WP_032491804.1	NG_049469.1	blaOXA	blaOXA-17	OXA-10 family oxacillin-hydrolyzing class D extended-spectrum beta-lactamase OXA-17	801	101..901	BETA-LACTAM	CEPHALOSPORIN	AMR
1447	WP_063861045.1	NG_049445.1	blaOXA	blaOXA-147	OXA-10 family class D extended-spectrum beta-lactamase OXA-147	801	101..901	BETA-LACTAM	CEPHALOSPORIN	AMR
1448	WP_063861043.1	NG_049443.1	blaOXA	blaOXA-145	OXA-10 family class D extended-spectrum beta-lactamase OXA-145	798	101..898	BETA-LACTAM	CEPHALOSPORIN	AMR
1449	WP_063861041.1	NG_049440.1	blaOXA	blaOXA-142	OXA-10 family oxacillin-hydrolyzing class D extended-spectrum beta-lactamase OXA-142	801	101..901	BETA-LACTAM	CEPHALOSPORIN	AMR
1450	WP_063861035.1	NG_049429.1	blaOXA	blaOXA-13	OXA-10 family oxacillin-hydrolyzing class D beta-lactamase OXA-13	801	101..901	BETA-LACTAM	BETA-LACTAM	AMR
1451	WP_032492122.1	NG_049428.1	blaOXA	blaOXA-129	OXA-5 family class D beta-lactamase OXA-129	804	101..904	BETA-LACTAM	BETA-LACTAM	AMR
1452	WP_063860939.1	NG_049402.1	blaOXA	blaOXA-11	OXA-10 family class D extended-spectrum beta-lactamase OXA-11	801	101..901	BETA-LACTAM	CEPHALOSPORIN	AMR
1453	WP_063860937.1	NG_049395.1	blaOXA	blaOXA-101	OXA-10 family class D beta-lactamase OXA-101	801	101..901	BETA-LACTAM	CEPHALOSPORIN	AMR
1454	WP_032490683.1	NG_049139.1	blaGES	blaGES-7	class A extended-spectrum beta-lactamase GES-7	864	1..864	BETA-LACTAM	CEPHALOSPORIN	AMR
1455	WP_063860493.1	NG_049097.1	blaFONA	blaFONA-6	class A beta-lactamase FONA-6	888	101..988	BETA-LACTAM	BETA-LACTAM	AMR
1456	WP_063860492.1	NG_049096.1	blaFONA	blaFONA-5	class A beta-lactamase FONA-5	888	101..988	BETA-LACTAM	BETA-LACTAM	AMR
1457	WP_063860491.1	NG_049095.1	blaFONA	blaFONA-4	class A beta-lactamase FONA-4	888	101..988	BETA-LACTAM	BETA-LACTAM	AMR
1458	WP_063860490.1	NG_049094.1	blaFONA	blaFONA-3	class A beta-lactamase FONA-3	888	101..988	BETA-LACTAM	BETA-LACTAM	AMR
1459	WP_063860489.1	NG_049093.1	blaFONA	blaFONA-2	class A beta-lactamase FONA-2	888	101..988	BETA-LACTAM	BETA-LACTAM	AMR
1460	WP_046808255.1	NG_049092.1	blaFONA	blaFONA-1	class A beta-lactamase FONA-1	888	101..988	BETA-LACTAM	BETA-LACTAM	AMR
1461	WP_063856688.1	NG_048357.1	vanC		D-alanine--D-serine ligase VanC1	1032	31..1062	GLYCOPEPTIDE	VANCOMYCIN	AMR
1462	WP_040013725.1	NG_048356.1	vanC		D-alanine--D-serine ligase VanC1	1032	31..1062	GLYCOPEPTIDE	VANCOMYCIN	AMR
1463	WP_063856687.1	NG_048355.1	vanC		D-alanine--D-serine ligase VanC1	1032	31..1062	GLYCOPEPTIDE	VANCOMYCIN	AMR
1464	WP_063856686.1	NG_048354.1	vanC		D-alanine--D-serine ligase VanC1	1032	31..1062	GLYCOPEPTIDE	VANCOMYCIN	AMR
1465	WP_063856681.1	NG_048353.1	vanC		D-alanine--D-serine ligase VanC2/3	1053	29..1081	GLYCOPEPTIDE	VANCOMYCIN	AMR
1466	WP_063856678.1	NG_048352.1	vanC		D-alanine--D-serine ligase VanC2/3	1053	29..1081	GLYCOPEPTIDE	VANCOMYCIN	AMR
1467	WP_060792851.1	NG_048351.1	vanC		D-alanine--D-serine ligase VanC2/3	1053	29..1081	GLYCOPEPTIDE	VANCOMYCIN	AMR
1468	WP_063856670.1	NG_048350.1	vanC		D-alanine--D-serine ligase VanC2/3	1053	29..1081	GLYCOPEPTIDE	VANCOMYCIN	AMR
1469	WP_063856666.1	NG_048349.1	vanC		D-alanine--D-serine ligase VanC2/3	1053	29..1081	GLYCOPEPTIDE	VANCOMYCIN	AMR
1470	WP_005228844.1	NG_048348.1	vanC		D-alanine--D-serine ligase VanC2/3	1053	29..1081	GLYCOPEPTIDE	VANCOMYCIN	AMR
1471	WP_063856657.1	NG_048347.1	vanC		D-alanine--D-serine ligase VanC2/3	1053	29..1081	GLYCOPEPTIDE	VANCOMYCIN	AMR
1472	WP_063856652.1	NG_048346.1	vanC		D-alanine--D-serine ligase VanC2/3	1053	29..1081	GLYCOPEPTIDE	VANCOMYCIN	AMR
1473	WP_063856645.1	NG_048345.1	vanC		D-alanine--D-serine ligase VanC1	1032	101..1132	GLYCOPEPTIDE	VANCOMYCIN	AMR
1474	WP_063856635.1	NG_048344.1	vanC		D-alanine--D-serine ligase VanC2/3	1053	26..1078	GLYCOPEPTIDE	VANCOMYCIN	AMR
1475	WP_029487031.1	NG_048343.1	vanC		D-alanine--D-serine ligase VanC1	1032	101..1132	GLYCOPEPTIDE	VANCOMYCIN	AMR
1476	WP_001031679.1	NG_048313.1	tetA(D)		Tet(D)-related tetracycline efflux MFS transporter	1203	101..1303	TETRACYCLINE	TETRACYCLINE	AMR
1477	WP_063854778.1	NG_048052.1	qepA	qepA5	fluoroquinolone efflux MFS transporter QepA5	1536	101..1636	QUINOLONE	QUINOLONE	AMR
1478	WP_063854743.1	NG_048047.1	smr		multidrug efflux SMR transporter Smr	318	101..418	QUATERNARY AMMONIUM	QUATERNARY AMMONIUM	BIOCIDE
1479	WP_000616116.1	NG_047892.1	fosD		fosfomycin resistance bacillithiol transferase FosD	420	101..520	FOSFOMYCIN	FOSFOMYCIN	AMR
1480	WP_002437790.1	NG_047889.1	fosB		FosB family fosfomycin resistance bacillithiol transferase	429	101..529	FOSFOMYCIN	FOSFOMYCIN	AMR
1481	WP_002467687.1	NG_047888.1	fosB		FosB family fosfomycin resistance bacillithiol transferase	429	101..529	FOSFOMYCIN	FOSFOMYCIN	AMR
1482	WP_063851229.1	NG_047887.1	fosB		FosB family fosfomycin resistance bacillithiol transferase	417	101..517	FOSFOMYCIN	FOSFOMYCIN	AMR
1483	WP_001072197.1	NG_047791.1	erm(A)		23S rRNA (adenine(2058)-N(6))-methyltransferase Erm(A)	732	101..832	MACROLIDE	MACROLIDE	AMR
1484	WP_000810833.1	NG_047790.1	erm(A)		23S rRNA (adenine(2058)-N(6))-methyltransferase Erm(A)	732	101..832	MACROLIDE	MACROLIDE	AMR
1485	WP_001072201.1	NG_047789.1	erm(A)		23S rRNA (adenine(2058)-N(6))-methyltransferase Erm(A)	732	101..832	MACROLIDE	MACROLIDE	AMR
1486	WP_002296175.1	NG_047762.1	eat(A)		ABC-F type ribosomal protection protein Eat(A)	1503	101..1603	PLEUROMUTILIN	PLEUROMUTILIN	AMR
1487	WP_063844281.1	NG_047666.1	cphA	cphA3	subclass B2 metallo-beta-lactamase CphA3	765	101..865	BETA-LACTAM	CARBAPENEM	AMR
1488	WP_032946415.1	NG_047643.1	cfxA5		class A broad-spectrum beta-lactamase CfxA5	966	28..993	BETA-LACTAM	BETA-LACTAM	AMR
1489	WP_000131935.1	NG_047555.1	ble		bleomycin binding protein BLMT	381	101..481	BLEOMYCIN	BLEOMYCIN	AMR
1490	WP_063842248.1	NG_047482.1	bla		class A beta-lactamase Bla1	921	101..1021	BETA-LACTAM	BETA-LACTAM	AMR
1491	WP_063840463.1	NG_047381.1	ampC		FOX/MOX family class C beta-lactamase	1149	101..1249	BETA-LACTAM	BETA-LACTAM	AMR
1492	WP_002578722.1	NG_047322.1	aad9		ANT(9) family aminoglycoside nucleotidyltransferase	777	101..877	AMINOGLYCOSIDE	AMINOGLYCOSIDE	AMR
1493	WP_012261328.1	NG_047224.1	bla2		BcII family subclass B1 metallo-beta-lactamase	774	101..874	BETA-LACTAM	CARBAPENEM	AMR
1494	WP_063839880.1	NG_047221.1	bla2		BcII family subclass B1 metallo-beta-lactamase	771	101..871	BETA-LACTAM	CARBAPENEM	AMR
1495	WP_000799223.1	NG_047220.1	bla2		BcII family subclass B1 metallo-beta-lactamase	771	101..871	BETA-LACTAM	CARBAPENEM	AMR
1496	WP_122634438.1	NG_062354.1	blaOXA	blaOXA-779	OXA-46 family oxacillin-hydrolyzing class D beta-lactamase OXA-779	801	1..801	BETA-LACTAM	BETA-LACTAM	AMR
1497	WP_012116915.1	NG_062350.1	clbA		23S rRNA (adenine(2503)-C(8))-methyltransferase ClbA	1050	101..1150	MACROLIDE/LINCOSAMIDE/STREPTOGRAMIN	MACROLIDE/LINCOSAMIDE/STREPTOGRAMIN	AMR
1498	WP_015892743.1	NG_062349.1	clbC		23S rRNA (adenine(2503)-C(8))-methyltransferase ClbC	1032	101..1132	MACROLIDE/LINCOSAMIDE/STREPTOGRAMIN	MACROLIDE/LINCOSAMIDE/STREPTOGRAMIN	AMR
1499	WP_011245929.1	NG_062348.1	clbB		23S rRNA (adenine(2503)-C(8))-methyltransferase ClbB	1053	101..1153	MACROLIDE/LINCOSAMIDE/STREPTOGRAMIN	MACROLIDE/LINCOSAMIDE/STREPTOGRAMIN	AMR
1500	WP_122630924.1	NG_062347.1	blaOXA	blaOXA-778	OXA-213 family carbapenem-hydrolyzing class D beta-lactamase OXA-778	822	1..822	BETA-LACTAM	BETA-LACTAM	AMR
1501	WP_122630923.1	NG_062346.1	blaOXA	blaOXA-777	OXA-213 family carbapenem-hydrolyzing class D beta-lactamase OXA-777	822	1..822	BETA-LACTAM	BETA-LACTAM	AMR
1502	WP_032018141.1	NG_062345.1	blaOXA	blaOXA-717	OXA-51 family carbapenem-hydrolyzing class D beta-lactamase OXA-717	825	13..837	BETA-LACTAM	BETA-LACTAM	AMR
1503	WP_031998610.1	NG_062344.1	blaOXA	blaOXA-716	OXA-51 family carbapenem-hydrolyzing class D beta-lactamase OXA-716	825	13..837	BETA-LACTAM	BETA-LACTAM	AMR
1504	WP_016685888.1	NG_062343.1	blaOXA	blaOXA-715	OXA-51 family carbapenem-hydrolyzing class D beta-lactamase OXA-715	825	14..838	BETA-LACTAM	BETA-LACTAM	AMR
1505	WP_122630922.1	NG_062342.1	blaOXA	blaOXA-714	OXA-51 family carbapenem-hydrolyzing class D beta-lactamase OXA-714	825	22..846	BETA-LACTAM	BETA-LACTAM	AMR
1506	WP_122630921.1	NG_062341.1	blaOXA	blaOXA-713	OXA-51 family carbapenem-hydrolyzing class D beta-lactamase OXA-713	825	15..839	BETA-LACTAM	BETA-LACTAM	AMR
1507	WP_122630920.1	NG_062340.1	blaOXA	blaOXA-712	OXA-51 family carbapenem-hydrolyzing class D beta-lactamase OXA-712	825	29..853	BETA-LACTAM	BETA-LACTAM	AMR
1508	WP_122630919.1	NG_062339.1	blaOXA	blaOXA-711	OXA-51 family carbapenem-hydrolyzing class D beta-lactamase OXA-711	825	22..846	BETA-LACTAM	BETA-LACTAM	AMR
1509	WP_122630918.1	NG_062338.1	blaOXA	blaOXA-710	OXA-51 family carbapenem-hydrolyzing class D beta-lactamase OXA-710	825	22..846	BETA-LACTAM	BETA-LACTAM	AMR
1510	WP_122630917.1	NG_062337.1	blaOXA	blaOXA-709	OXA-51 family carbapenem-hydrolyzing class D beta-lactamase OXA-709	825	12..836	BETA-LACTAM	BETA-LACTAM	AMR
1511	WP_122630916.1	NG_062336.1	blaOXA	blaOXA-708	OXA-51 family carbapenem-hydrolyzing class D beta-lactamase OXA-708	825	20..844	BETA-LACTAM	BETA-LACTAM	AMR
1512	WP_122630915.1	NG_062335.1	blaOXA	blaOXA-723	OXA-51 family carbapenem-hydrolyzing class D beta-lactamase OXA-723	825	18..842	BETA-LACTAM	BETA-LACTAM	AMR
1513	WP_122630914.1	NG_062334.1	blaOXA	blaOXA-722	OXA-51 family carbapenem-hydrolyzing class D beta-lactamase OXA-722	825	13..837	BETA-LACTAM	BETA-LACTAM	AMR
1514	WP_122630913.1	NG_062333.1	blaOXA	blaOXA-721	OXA-51 family carbapenem-hydrolyzing class D beta-lactamase OXA-721	825	12..836	BETA-LACTAM	BETA-LACTAM	AMR
1515	WP_122630912.1	NG_062332.1	blaOXA	blaOXA-720	OXA-51 family carbapenem-hydrolyzing class D beta-lactamase OXA-720	825	20..844	BETA-LACTAM	BETA-LACTAM	AMR
1516	WP_122630911.1	NG_062331.1	blaOXA	blaOXA-719	OXA-51 family carbapenem-hydrolyzing class D beta-lactamase OXA-719	825	9..833	BETA-LACTAM	BETA-LACTAM	AMR
1517	WP_122630910.1	NG_062330.1	blaOXA	blaOXA-718	OXA-51 family carbapenem-hydrolyzing class D beta-lactamase OXA-718	825	12..836	BETA-LACTAM	BETA-LACTAM	AMR
1518	WP_122630909.1	NG_062329.1	blaOXA	blaOXA-707	OXA-51 family carbapenem-hydrolyzing class D beta-lactamase OXA-707	825	25..849	BETA-LACTAM	BETA-LACTAM	AMR
1519	WP_122630908.1	NG_062328.1	blaOXA	blaOXA-706	OXA-51 family carbapenem-hydrolyzing class D beta-lactamase OXA-706	825	18..842	BETA-LACTAM	BETA-LACTAM	AMR
1520	WP_122630907.1	NG_062327.1	blaOXA	blaOXA-705	OXA-51 family carbapenem-hydrolyzing class D beta-lactamase OXA-705	825	26..850	BETA-LACTAM	BETA-LACTAM	AMR
1521	WP_122630906.1	NG_062326.1	blaOXA	blaOXA-704	OXA-51 family carbapenem-hydrolyzing class D beta-lactamase OXA-704	825	17..841	BETA-LACTAM	BETA-LACTAM	AMR
1522	WP_122630905.1	NG_062325.1	blaOXA	blaOXA-703	OXA-51 family carbapenem-hydrolyzing class D beta-lactamase OXA-703	825	17..841	BETA-LACTAM	BETA-LACTAM	AMR
1523	WP_122630904.1	NG_062324.1	blaOXA	blaOXA-702	OXA-51 family carbapenem-hydrolyzing class D beta-lactamase OXA-702	825	14..838	BETA-LACTAM	BETA-LACTAM	AMR
1524	WP_122630903.1	NG_062323.1	blaOXA	blaOXA-701	OXA-51 family carbapenem-hydrolyzing class D beta-lactamase OXA-701	825	18..842	BETA-LACTAM	BETA-LACTAM	AMR
1525	WP_122630902.1	NG_062322.1	blaOXA	blaOXA-700	OXA-51 family carbapenem-hydrolyzing class D beta-lactamase OXA-700	825	13..837	BETA-LACTAM	BETA-LACTAM	AMR
1526	WP_122630901.1	NG_062321.1	blaOXA	blaOXA-699	OXA-51 family carbapenem-hydrolyzing class D beta-lactamase OXA-699	825	16..840	BETA-LACTAM	BETA-LACTAM	AMR
1527	WP_122630900.1	NG_062320.1	blaOXA	blaOXA-698	OXA-51 family carbapenem-hydrolyzing class D beta-lactamase OXA-698	825	27..851	BETA-LACTAM	BETA-LACTAM	AMR
1528	WP_122630899.1	NG_062319.1	blaOXA	blaOXA-697	OXA-51 family carbapenem-hydrolyzing class D beta-lactamase OXA-697	825	37..861	BETA-LACTAM	BETA-LACTAM	AMR
1529	WP_122630898.1	NG_062318.1	blaOXA	blaOXA-696	OXA-51 family carbapenem-hydrolyzing class D beta-lactamase OXA-696	825	13..837	BETA-LACTAM	BETA-LACTAM	AMR
1530	WP_122630897.1	NG_062317.1	blaOXA	blaOXA-695	OXA-51 family carbapenem-hydrolyzing class D beta-lactamase OXA-695	825	19..843	BETA-LACTAM	BETA-LACTAM	AMR
1531	WP_122630896.1	NG_062316.1	blaOXA	blaOXA-694	OXA-51 family carbapenem-hydrolyzing class D beta-lactamase OXA-694	825	28..852	BETA-LACTAM	BETA-LACTAM	AMR
1532	WP_122630895.1	NG_062315.1	blaOXA	blaOXA-693	OXA-51 family carbapenem-hydrolyzing class D beta-lactamase OXA-693	825	14..838	BETA-LACTAM	BETA-LACTAM	AMR
1533	WP_122630894.1	NG_062314.1	blaOXA	blaOXA-692	OXA-51 family carbapenem-hydrolyzing class D beta-lactamase OXA-692	825	14..838	BETA-LACTAM	BETA-LACTAM	AMR
1534	WP_122630893.1	NG_062313.1	blaOXA	blaOXA-691	OXA-51 family carbapenem-hydrolyzing class D beta-lactamase OXA-691	825	14..838	BETA-LACTAM	BETA-LACTAM	AMR
1535	WP_122630892.1	NG_062312.1	blaOXA	blaOXA-690	OXA-51 family carbapenem-hydrolyzing class D beta-lactamase OXA-690	825	12..836	BETA-LACTAM	BETA-LACTAM	AMR
1536	WP_122630891.1	NG_062311.1	blaOXA	blaOXA-689	OXA-51 family carbapenem-hydrolyzing class D beta-lactamase OXA-689	825	15..839	BETA-LACTAM	BETA-LACTAM	AMR
1537	WP_122630890.1	NG_062310.1	blaOXA	blaOXA-688	OXA-51 family carbapenem-hydrolyzing class D beta-lactamase OXA-688	825	32..856	BETA-LACTAM	BETA-LACTAM	AMR
1538	WP_122630889.1	NG_062309.1	blaOXA	blaOXA-687	OXA-51 family carbapenem-hydrolyzing class D beta-lactamase OXA-687	825	14..838	BETA-LACTAM	BETA-LACTAM	AMR
1539	WP_122630888.1	NG_062308.1	blaOXA	blaOXA-686	OXA-51 family carbapenem-hydrolyzing class D beta-lactamase OXA-686	825	14..838	BETA-LACTAM	BETA-LACTAM	AMR
1540	WP_122630887.1	NG_062307.1	blaOXA	blaOXA-685	OXA-51 family carbapenem-hydrolyzing class D beta-lactamase OXA-685	825	40..864	BETA-LACTAM	BETA-LACTAM	AMR
1541	WP_122630886.1	NG_062306.1	blaOXA	blaOXA-684	OXA-51 family carbapenem-hydrolyzing class D beta-lactamase OXA-684	825	30..854	BETA-LACTAM	BETA-LACTAM	AMR
1542	WP_122630885.1	NG_062305.1	blaOXA	blaOXA-683	OXA-51 family carbapenem-hydrolyzing class D beta-lactamase OXA-683	825	14..838	BETA-LACTAM	BETA-LACTAM	AMR
1543	WP_122630884.1	NG_062304.1	blaOXA	blaOXA-682	OXA-51 family carbapenem-hydrolyzing class D beta-lactamase OXA-682	825	14..838	BETA-LACTAM	BETA-LACTAM	AMR
1544	WP_122630883.1	NG_062303.1	blaPDC	blaPDC-316	class C beta-lactamase PDC-316	1194	1..1194	BETA-LACTAM	CEPHALOSPORIN	AMR
1545	WP_122630882.1	NG_062302.1	blaPDC	blaPDC-315	class C beta-lactamase PDC-315	1194	1..1194	BETA-LACTAM	CEPHALOSPORIN	AMR
1546	WP_122630880.1	NG_062300.1	blaSHV	blaSHV-228	class A beta-lactamase SHV-228	861	1..861	BETA-LACTAM	BETA-LACTAM	AMR
1547	WP_122630879.1	NG_062299.1	blaSHV	blaSHV-227	class A beta-lactamase SHV-227	861	1..861	BETA-LACTAM	BETA-LACTAM	AMR
1548	WP_122630878.1	NG_062298.1	blaSHV	blaSHV-226	class A beta-lactamase SHV-226	861	1..861	BETA-LACTAM	BETA-LACTAM	AMR
1549	WP_122630877.1	NG_062297.1	blaSHV	blaSHV-225	class A beta-lactamase SHV-225	861	1..861	BETA-LACTAM	BETA-LACTAM	AMR
1550	WP_104159136.1	NG_062296.1	blaSHV	blaSHV-224	class A beta-lactamase SHV-224	861	1..861	BETA-LACTAM	BETA-LACTAM	AMR
1551	WP_117241614.1	NG_062295.1	blaSHV	blaSHV-223	class A beta-lactamase SHV-223	861	1..861	BETA-LACTAM	BETA-LACTAM	AMR
1552	WP_122630876.1	NG_062294.1	blaSHV	blaSHV-222	class A beta-lactamase SHV-222	861	1..861	BETA-LACTAM	BETA-LACTAM	AMR
1553	WP_122630875.1	NG_062293.1	blaSHV	blaSHV-221	class A beta-lactamase SHV-221	861	1..861	BETA-LACTAM	BETA-LACTAM	AMR
1554	WP_109232473.1	NG_062292.1	blaSHV	blaSHV-220	class A beta-lactamase SHV-220	861	1..861	BETA-LACTAM	BETA-LACTAM	AMR
1555	WP_122630874.1	NG_062291.1	blaSHV	blaSHV-219	class A beta-lactamase SHV-219	861	1..861	BETA-LACTAM	BETA-LACTAM	AMR
1556	WP_122630873.1	NG_062290.1	blaSHV	blaSHV-218	class A beta-lactamase SHV-218	861	1..861	BETA-LACTAM	BETA-LACTAM	AMR
1557	WP_122630872.1	NG_062289.1	blaSHV	blaSHV-217	class A beta-lactamase SHV-217	861	1..861	BETA-LACTAM	BETA-LACTAM	AMR
1558	WP_122630871.1	NG_062288.1	blaSHV	blaSHV-216	class A beta-lactamase SHV-216	861	1..861	BETA-LACTAM	BETA-LACTAM	AMR
1559	WP_122630870.1	NG_062287.1	blaSHV	blaSHV-215	class A beta-lactamase SHV-215	861	1..861	BETA-LACTAM	BETA-LACTAM	AMR
1560	WP_122630869.1	NG_062286.1	blaSHV	blaSHV-214	class A beta-lactamase SHV-214	861	1..861	BETA-LACTAM	BETA-LACTAM	AMR
1561	WP_122630868.1	NG_062285.1	blaSHV	blaSHV-213	class A beta-lactamase SHV-213	861	1..861	BETA-LACTAM	BETA-LACTAM	AMR
1562	WP_122630867.1	NG_062284.1	blaSHV	blaSHV-212	class A beta-lactamase SHV-212	861	1..861	BETA-LACTAM	BETA-LACTAM	AMR
1563	WP_023341517.1	NG_062283.1	blaSHV	blaSHV-211	class A beta-lactamase SHV-211	861	1..861	BETA-LACTAM	BETA-LACTAM	AMR
1564	WP_115196748.1	NG_062282.1	blaSHV	blaSHV-210	class A beta-lactamase SHV-210	861	1..861	BETA-LACTAM	BETA-LACTAM	AMR
1565	WP_122630866.1	NG_062281.1	blaSHV	blaSHV-209	class A beta-lactamase SHV-209	861	1..861	BETA-LACTAM	BETA-LACTAM	AMR
1566	WP_122630865.1	NG_062280.1	blaSHV	blaSHV-208	class A beta-lactamase SHV-208	861	1..861	BETA-LACTAM	BETA-LACTAM	AMR
1567	WP_064733493.1	NG_062279.1	blaSHV	blaSHV-207	class A beta-lactamase SHV-207	861	1..861	BETA-LACTAM	BETA-LACTAM	AMR
1568	WP_004143591.1	NG_062278.1	blaSHV	blaSHV-206	class A beta-lactamase SHV-206	861	1..861	BETA-LACTAM	BETA-LACTAM	AMR
1569	WP_122630864.1	NG_062277.1	blaOXA	blaOXA-680	OXA-51 family carbapenem-hydrolyzing class D beta-lactamase OXA-680	825	12..836	BETA-LACTAM	BETA-LACTAM	AMR
1570	WP_122630863.1	NG_062276.1	blaSHV	blaSHV-205	class A beta-lactamase SHV-205	861	1..861	BETA-LACTAM	BETA-LACTAM	AMR
1571	WP_122630862.1	NG_062275.1	blaCTX-M	blaCTX-M-223	class A extended-spectrum beta-lactamase CTX-M-223	876	1..876	BETA-LACTAM	CEPHALOSPORIN	AMR
1572	WP_122630861.1	NG_062274.1	blaIMP	blaIMP-80	subclass B1 metallo-beta-lactamase IMP-80	741	1..741	BETA-LACTAM	CARBAPENEM	AMR
1573	WP_122630860.1	NG_062273.1	blaOXA	blaOXA-678	OXA-213 family carbapenem-hydrolyzing class D beta-lactamase OXA-678	822	1..822	BETA-LACTAM	BETA-LACTAM	AMR
1574	WP_122630859.1	NG_062272.1	blaOXA	blaOXA-677	OXA-10 family class D beta-lactamase OXA-677	801	1..801	BETA-LACTAM	BETA-LACTAM	AMR
1575	WP_122630858.1	NG_062271.1	blaOXA	blaOXA-676	OXA-10 family class D beta-lactamase OXA-676	801	1..801	BETA-LACTAM	BETA-LACTAM	AMR
1576	WP_122630857.1	NG_062270.1	blaOXA	blaOXA-675	OXA-1 family class D beta-lactamase OXA-675	831	1..831	BETA-LACTAM	BETA-LACTAM	AMR
1577	WP_122630852.1	NG_062265.1	blaPDC	blaPDC-314	class C beta-lactamase PDC-314	1194	1..1194	BETA-LACTAM	CEPHALOSPORIN	AMR
1578	WP_122630851.1	NG_062264.1	blaPDC	blaPDC-313	class C beta-lactamase PDC-313	1194	1..1194	BETA-LACTAM	CEPHALOSPORIN	AMR
1579	WP_122630850.1	NG_062263.1	blaPDC	blaPDC-312	class C beta-lactamase PDC-312	1194	1..1194	BETA-LACTAM	CEPHALOSPORIN	AMR
1580	WP_122630849.1	NG_062262.1	blaPDC	blaPDC-311	class C beta-lactamase PDC-311	1194	1..1194	BETA-LACTAM	CEPHALOSPORIN	AMR
1581	WP_122630848.1	NG_062261.1	blaPDC	blaPDC-310	class C beta-lactamase PDC-310	1194	1..1194	BETA-LACTAM	CEPHALOSPORIN	AMR
1582	WP_122630847.1	NG_062260.1	blaPDC	blaPDC-309	class C beta-lactamase PDC-309	1194	1..1194	BETA-LACTAM	CEPHALOSPORIN	AMR
1583	WP_122630846.1	NG_062259.1	blaPDC	blaPDC-308	class C beta-lactamase PDC-308	1194	1..1194	BETA-LACTAM	CEPHALOSPORIN	AMR
1584	WP_122630845.1	NG_062258.1	blaPDC	blaPDC-307	class C beta-lactamase PDC-307	1194	1..1194	BETA-LACTAM	CEPHALOSPORIN	AMR
1585	WP_017822040.1	NG_062256.1	qnrVC	qnrVC10	quinolone resistance pentapeptide repeat protein QnrVC10	657	1..657	QUINOLONE	QUINOLONE	AMR
1586	WP_112021705.1	NG_062255.1	qepA	qepA9	fluoroquinolone efflux MFS transporter QepA9	1536	101..1636	QUINOLONE	QUINOLONE	AMR
1587	WP_113334341.1	NG_062254.1	qepA	qepA10	fluoroquinolone efflux MFS transporter QepA10	1521	101..1621	QUINOLONE	QUINOLONE	AMR
1588	WP_122630843.1	NG_062253.1	blaOXA	blaOXA-656	OXA-10 family class D beta-lactamase OXA-656	801	101..901	BETA-LACTAM	BETA-LACTAM	AMR
1589	WP_122630842.1	NG_062252.1	blaOXA	blaOXA-655	OXA-10 family class D beta-lactamase OXA-655	801	101..901	BETA-LACTAM	BETA-LACTAM	AMR
1590	WP_109638756.1	NG_062251.1	qepA	qepA8	fluoroquinolone efflux MFS transporter QepA8	1542	101..1642	QUINOLONE	QUINOLONE	AMR
1591	WP_122630841.1	NG_062250.1	blaTEM	blaTEM-237	class A beta-lactamase TEM-237	861	101..961	BETA-LACTAM	BETA-LACTAM	AMR
1592	WP_100663667.1	NG_062249.1	blaKLUC	blaKLUC-5	class A extended-spectrum beta-lactamase KLUC-5	876	101..976	BETA-LACTAM	CEPHALOSPORIN	AMR
1593	WP_101150415.1	NG_062247.1	blaOXA	blaOXA-726	OXA-12 family class D beta-lactamase OXA-726	795	101..895	BETA-LACTAM	BETA-LACTAM	AMR
1594	WP_096941464.1	NG_062246.1	qepA	qepA6	fluoroquinolone efflux MFS transporter QepA6	1536	101..1636	QUINOLONE	QUINOLONE	AMR
1595	WP_122630839.1	NG_062245.1	blaSHV	blaSHV-202	class A beta-lactamase SHV-202	867	1..867	BETA-LACTAM	BETA-LACTAM	AMR
1596	WP_122630838.1	NG_062244.1	blaSHV	blaSHV-201	class A beta-lactamase SHV-201	861	1..861	BETA-LACTAM	BETA-LACTAM	AMR
1597	WP_122630837.1	NG_062243.1	blaCMY	blaCMY-159	class C beta-lactamase CMY-159	1146	1..1146	BETA-LACTAM	CEPHALOSPORIN	AMR
1598	WP_122630836.1	NG_062242.1	blaCMY	blaCMY-158	class C beta-lactamase CMY-158	1146	1..1146	BETA-LACTAM	CEPHALOSPORIN	AMR
1599	WP_094166899.1	NG_062241.1	blaCTX-M	blaCTX-M-224	class A extended-spectrum beta-lactamase CTX-M-224	876	101..976	BETA-LACTAM	CEPHALOSPORIN	AMR
1600	WP_064760451.1	NG_062240.1	qepA	qepA4	fluoroquinolone efflux MFS transporter QepA4	1536	1..1536	QUINOLONE	QUINOLONE	AMR
1601	WP_122630835.1	NG_062239.1	blaGRD23	blaGRD23-1	subclass B1 metallo-beta-lactamase GRD23-1	726	1..726	BETA-LACTAM	CARBAPENEM	AMR
1602	WP_122630834.1	NG_062238.1	blaGRD33	blaGRD33-1	subclass B3 metallo-beta-lactamase GRD33-1	870	1..870	BETA-LACTAM	CARBAPENEM	AMR
1603	WP_122630833.1	NG_062237.1	blaALG11	blaALG11-1	subclass B3 metallo-beta-lactamase ALG11-1	888	1..888	BETA-LACTAM	CARBAPENEM	AMR
1604	WP_122630832.1	NG_062236.1	blaALG6	blaALG6-1	subclass B3 metallo-beta-lactamase ALG6-1	957	1..957	BETA-LACTAM	CARBAPENEM	AMR
1605	WP_122630831.1	NG_062235.1	blaCRD3	blaCRD3-1	subclass B3 metallo-beta-lactamase CRD3-1	912	1..912	BETA-LACTAM	CARBAPENEM	AMR
1606	WP_122630830.1	NG_062234.1	blaSPN79	blaSPN79-1	subclass B1 metallo-beta-lactamase SPN79-1	837	1..837	BETA-LACTAM	CARBAPENEM	AMR
1607	WP_122630829.1	NG_062233.1	blaDHT2	blaDHT2-1	subclass B3 metallo-beta-lactamase DHT2-1	909	1..909	BETA-LACTAM	CARBAPENEM	AMR
1608	WP_092689909.1	NG_062232.1	blaOXA	blaOXA-666	carbapenem-hydrolyzing class D beta-lactamase OXA-666	855	101..955	BETA-LACTAM	BETA-LACTAM	AMR
1609	WP_122630828.1	NG_062231.1	blaVIM	blaVIM-53	subclass B1 metallo-beta-lactamase VIM-53	801	1..801	BETA-LACTAM	CARBAPENEM	AMR
1610	WP_064768701.1	NG_062230.1	qepA	qepA7	fluoroquinolone efflux MFS transporter QepA7	1536	101..1636	QUINOLONE	QUINOLONE	AMR
1611	WP_058652112.1	NG_062229.1	dfrA34		trimethoprim-resistant dihydrofolate reductase DfrA34	588	101..688	TRIMETHOPRIM	TRIMETHOPRIM	AMR
1612	WP_056517622.1	NG_062227.1	blaOXA	blaOXA-669	OXA-274 family class D beta-lactamase OXA-669	840	101..940	BETA-LACTAM	BETA-LACTAM	AMR
1613	WP_081406929.1	NG_062226.1	blaOXA	blaOXA-674	OXA-286 family class D beta-lactamase OXA-674	843	101..943	BETA-LACTAM	BETA-LACTAM	AMR
1614	WP_096735335.1	NG_062225.1	blaOXA	blaOXA-667	OXA-274 family class D beta-lactamase OXA-667	846	101..946	BETA-LACTAM	BETA-LACTAM	AMR
1615	WP_034612711.1	NG_062224.1	blaOXA	blaOXA-668	OXA-274 family class D beta-lactamase OXA-668	846	101..946	BETA-LACTAM	BETA-LACTAM	AMR
1616	WP_007888761.1	NG_062223.1	blaCSA	blaCSA-1	class C beta-lactamase CSA-1	1128	101..1228	BETA-LACTAM	CEPHALOTHIN	AMR
1617	WP_032974004.1	NG_062222.1	blaCMA	blaCMA-1	class C beta-lactamase CMA-1	1128	101..1228	BETA-LACTAM	CEPHALOTHIN	AMR
1618	WP_023271137.1	NG_062221.1	blaOXA	blaOXA-672	OXA-286 family class D beta-lactamase OXA-672	843	101..943	BETA-LACTAM	BETA-LACTAM	AMR
1619	WP_016651348.1	NG_062219.1	blaOXA	blaOXA-670	OXA-286 family class D beta-lactamase OXA-670	834	101..934	BETA-LACTAM	BETA-LACTAM	AMR
1620	WP_016657654.1	NG_062217.1	blaOXA	blaOXA-665	carbapenem-hydrolyzing class D beta-lactamase OXA-665	822	101..922	BETA-LACTAM	BETA-LACTAM	AMR
1621	WP_122630827.1	NG_062216.1	blaGES	blaGES-39	class A beta-lactamase GES-39	864	1..864	BETA-LACTAM	CEPHALOSPORIN	AMR
1622	WP_122630826.1	NG_062215.1	blaGES	blaGES-38	class A beta-lactamase GES-38	864	1..864	BETA-LACTAM	CEPHALOSPORIN	AMR
1623	WP_016162389.1	NG_062214.1	blaOXA	blaOXA-673	OXA-286 family class D beta-lactamase OXA-673	843	101..943	BETA-LACTAM	BETA-LACTAM	AMR
1624	WP_016168805.1	NG_062213.1	blaOXA	blaOXA-664	carbapenem-hydrolyzing class D beta-lactamase OXA-664	696	101..796	BETA-LACTAM	BETA-LACTAM	AMR
1625	WP_105620838.1	NG_062212.1	blaCMA	blaCMA-2	class C beta-lactamase CMA-2	1128	101..1228	BETA-LACTAM	CEPHALOTHIN	AMR
1626	WP_004384957.1	NG_062211.1	blaCSA	blaCSA-2	class C beta-lactamase CSA-2	1128	101..1228	BETA-LACTAM	CEPHALOTHIN	AMR
1627	WP_032495492.1	NG_062210.1	blaKLUC	blaKLUC-4	class A extended-spectrum beta-lactamase KLUC-4	876	1..876	BETA-LACTAM	CEPHALOSPORIN	AMR
1628	WP_032495491.1	NG_062209.1	blaKLUC	blaKLUC-3	class A extended-spectrum beta-lactamase KLUC-3	876	1..876	BETA-LACTAM	CEPHALOSPORIN	AMR
1629	WP_122630825.1	NG_062208.1	blaEAM	blaEAM-1	subclass B3 metallo-beta-lactamase EAM-1	957	1..957	BETA-LACTAM	CARBAPENEM	AMR
1630	WP_122630824.1	NG_062207.1	blaECM	blaECM-1	subclass B3 metallo-beta-lactamase ECM-1	912	19..930	BETA-LACTAM	CARBAPENEM	AMR
1631	WP_081853183.1	NG_062206.1	blaELM	blaELM-1	subclass B3 metallo-beta-lactamase ELM-1	942	1..942	BETA-LACTAM	CARBAPENEM	AMR
1632	WP_122630823.1	NG_062205.1	blaEVM	blaEVM-1	subclass B3 metallo-beta-lactamase EVM-1	918	1..918	BETA-LACTAM	CARBAPENEM	AMR
1633	WP_122630822.1	NG_062204.1	blaEFM	blaEFM-1	subclass B3 metallo-beta-lactamase EFM-1	909	1..909	BETA-LACTAM	CARBAPENEM	AMR
1634	WP_033179079.1	NG_062203.1	crpP		ciprofloxacin resistance protein CrpP	198	101..298	FLUOROQUINOLONE	FLUOROQUINOLONE	AMR
1635	WP_077096319.1	NG_062201.1	blaOXA	blaOXA-724	OXA-12 family class D beta-lactamase AmpH/OXA-724	795	101..895	BETA-LACTAM	BETA-LACTAM	AMR
1636	WP_011707905.1	NG_062200.1	blaOXA	blaOXA-725	OXA-12 family class D beta-lactamase AmpS/OXA-725	795	1..795	BETA-LACTAM	BETA-LACTAM	AMR
1637	WP_072310976.1	NG_061627.1	mcr-8	mcr-8.2	phosphoethanolamine--lipid A transferase MCR-8.2	1698	101..1798	COLISTIN	COLISTIN	AMR
1638	WP_116786839.1	NG_061626.1	blaIMP	blaIMP-79	subclass B1 metallo-beta-lactamase IMP-79	741	1..741	BETA-LACTAM	CARBAPENEM	AMR
1639	WP_116786838.1	NG_061625.1	blaPDC	blaPDC-306	class C beta-lactamase PDC-306	1194	1..1194	BETA-LACTAM	CEPHALOSPORIN	AMR
1640	WP_116786837.1	NG_061624.1	blaPDC	blaPDC-305	class C beta-lactamase PDC-305	1194	1..1194	BETA-LACTAM	CEPHALOSPORIN	AMR
1641	WP_116786834.1	NG_061620.1	blaPDC	blaPDC-304	class C beta-lactamase PDC-304	1194	1..1194	BETA-LACTAM	CEPHALOSPORIN	AMR
1642	WP_020924773.1	NG_061617.1	blaAXC	blaAXC-1	carbapenem-hydrolyzing class A beta-lactamase AXC-1	897	101..997	BETA-LACTAM	CARBAPENEM	AMR
1643	WP_116786832.1	NG_061612.1	blaKPC	blaKPC-37	carbapenem-hydrolyzing class A beta-lactamase KPC-37	882	1..882	BETA-LACTAM	CARBAPENEM	AMR
1644	WP_116786831.1	NG_061611.1	blaTEM	blaTEM-236	class A extended-spectrum beta-lactamase TEM-236	861	1..861	BETA-LACTAM	BETA-LACTAM	AMR
1645	WP_116786830.1	NG_061610.1	mcr-1	mcr-1.15	phosphoethanolamine--lipid A transferase MCR-1.15	1623	101..1723	COLISTIN	COLISTIN	AMR
1646	WP_116786829.1	NG_061609.1	blaCTX-M	blaCTX-M-222	class A extended-spectrum beta-lactamase CTX-M-222	876	1..876	BETA-LACTAM	CEPHALOSPORIN	AMR
1647	WP_116786828.1	NG_061608.1	mcr-4	mcr-4.6	phosphoethanolamine--lipid A transferase MCR-4.6	1626	1..1626	COLISTIN	COLISTIN	AMR
1648	WP_002328813.1	NG_048542.2	vat(E)		streptogramin A O-acetyltransferase Vat(E)	645	39..683	STREPTOGRAMIN	STREPTOGRAMIN	AMR
1649	WP_094935119.1	NG_061418.1	blaACT	blaACT-57	cephalosporin-hydrolyzing class C beta-lactamase ACT-57	1146	1..1146	BETA-LACTAM	CEPHALOSPORIN	AMR
1650	WP_046887417.1	NG_061417.1	blaCMH	blaCMH-5	class C beta-lactamase CMH-5	1146	1..1146	BETA-LACTAM	BETA-LACTAM	AMR
1651	WP_013095270.1	NG_061416.1	blaCMH	blaCMH-4	class C beta-lactamase CMH-4	1146	1..1146	BETA-LACTAM	BETA-LACTAM	AMR
1652	WP_033487869.1	NG_061415.1	blaACT	blaACT-56	cephalosporin-hydrolyzing class C beta-lactamase ACT-56	1146	1..1146	BETA-LACTAM	CEPHALOSPORIN	AMR
1653	WP_047052637.1	NG_061414.1	blaACT	blaACT-55	cephalosporin-hydrolyzing class C beta-lactamase ACT-55	1146	1..1146	BETA-LACTAM	CEPHALOSPORIN	AMR
1654	WP_114699284.1	NG_061413.1	blaCTX-M	blaCTX-M-221	class A extended-spectrum beta-lactamase CTX-M-221	876	1..876	BETA-LACTAM	CEPHALOSPORIN	AMR
1655	WP_114699283.1	NG_061412.1	blaVIM	blaVIM-59	subclass B1 metallo-beta-lactamase VIM-59	801	94..894	BETA-LACTAM	CARBAPENEM	AMR
1656	WP_114699282.1	NG_061411.1	blaIMP	blaIMP-78	subclass B1 metallo-beta-lactamase IMP-78	741	1..741	BETA-LACTAM	CARBAPENEM	AMR
1657	WP_114699281.1	NG_061410.1	blaIMP	blaIMP-77	subclass B1 metallo-beta-lactamase IMP-77	741	1..741	BETA-LACTAM	CARBAPENEM	AMR
1658	WP_114699280.1	NG_061409.1	blaIMP	blaIMP-76	subclass B1 metallo-beta-lactamase IMP-76	741	1..741	BETA-LACTAM	CARBAPENEM	AMR
1659	WP_070210118.1	NG_061408.1	blaOXA	blaOXA-658	OXA-184 family class D beta-lactamase OXA-658	720	1..720	BETA-LACTAM	BETA-LACTAM	AMR
1660	WP_114699279.1	NG_061407.1	blaOXA	blaOXA-660	OXA-61 family class D beta-lactamase OXA-660	720	1..720	BETA-LACTAM	BETA-LACTAM	AMR
1661	WP_114699278.1	NG_061405.1	mcr-5	mcr-5.3	phosphoethanolamine--lipid A transferase MCR-5.3	1644	1..1644	COLISTIN	COLISTIN	AMR
1662	WP_114699277.1	NG_061404.1	blaVIM	blaVIM-60	subclass B1 metallo-beta-lactamase VIM-60	801	1..801	BETA-LACTAM	CARBAPENEM	AMR
1663	WP_050861789.1	NG_061403.1	blaACT	blaACT-64	cephalosporin-hydrolyzing class C beta-lactamase ACT-64	1146	1..1146	BETA-LACTAM	CEPHALOSPORIN	AMR
1664	WP_111976052.1	NG_061402.1	blaACT	blaACT-60	cephalosporin-hydrolyzing class C beta-lactamase ACT-60	1146	1..1146	BETA-LACTAM	CEPHALOSPORIN	AMR
1665	WP_112792421.1	NG_061401.1	blaACT	blaACT-59	cephalosporin-hydrolyzing class C beta-lactamase ACT-59	1146	1..1146	BETA-LACTAM	CEPHALOSPORIN	AMR
1666	WP_114699276.1	NG_061400.1	blaOXA	blaOXA-659	OXA-61 family class D beta-lactamase OXA-659	828	1..828	BETA-LACTAM	BETA-LACTAM	AMR
1667	WP_114699275.1	NG_061399.1	mcr-8	mcr-8.1	phosphoethanolamine--lipid A transferase MCR-8.1	1698	101..1798	COLISTIN	COLISTIN	AMR
1668	WP_114699274.1	NG_061398.1	blaOXA	blaOXA-662	OXA-211 family carbapenem-hydrolyzing class D beta-lactamase OXA-662	825	1..825	BETA-LACTAM	CARBAPENEM	AMR
1669	WP_114699273.1	NG_061397.1	blaOXA	blaOXA-661	OXA-266 family class D beta-lactamase OXA-661	834	1..834	BETA-LACTAM	BETA-LACTAM	AMR
1670	WP_114699272.1	NG_061396.1	blaADC	blaADC-180	class C beta-lactamase ADC-180	1152	1..1152	BETA-LACTAM	CEPHALOSPORIN	AMR
1671	WP_114699271.1	NG_061395.1	blaADC	blaADC-179	class C beta-lactamase ADC-179	1152	1..1152	BETA-LACTAM	CEPHALOSPORIN	AMR
1672	WP_114699270.1	NG_061394.1	blaADC	blaADC-178	class C beta-lactamase ADC-178	1152	1..1152	BETA-LACTAM	CEPHALOSPORIN	AMR
1673	WP_114699269.1	NG_061393.1	blaADC	blaADC-177	class C beta-lactamase ADC-177	1152	1..1152	BETA-LACTAM	CEPHALOSPORIN	AMR
1674	WP_001159761.1	NG_061392.1	blaADC	blaADC-176	class C beta-lactamase ADC-176	1167	1..1167	BETA-LACTAM	CEPHALOSPORIN	AMR
1675	WP_001211208.1	NG_061391.1	blaADC	blaADC-175	class C beta-lactamase ADC-175	1152	1..1152	BETA-LACTAM	CEPHALOSPORIN	AMR
1676	WP_114699268.1	NG_061390.1	blaADC	blaADC-174	class C beta-lactamase ADC-174	1152	1..1152	BETA-LACTAM	CEPHALOSPORIN	AMR
1677	WP_114699267.1	NG_061389.1	blaKPC	blaKPC-36	carbapenem-hydrolyzing class A beta-lactamase KPC-36	882	1..882	BETA-LACTAM	CARBAPENEM	AMR
1678	WP_112017656.1	NG_061387.1	blaACT	blaACT-61	cephalosporin-hydrolyzing class C beta-lactamase ACT-61	1146	1..1146	BETA-LACTAM	CEPHALOSPORIN	AMR
1679	WP_032410229.1	NG_061386.1	blaOXA	blaOXA-663	OXA-10 family class D beta-lactamase OXA-663	801	101..901	BETA-LACTAM	BETA-LACTAM	AMR
1680	WP_000622776.1	NG_061385.1	qacA		quaternary ammonium compound efflux MFS transporter QacA	1545	101..1645	QUATERNARY AMMONIUM	QUATERNARY AMMONIUM	BIOCIDE
1681	WP_010730188.1	NG_061384.1	qacZ		quaternary ammonium compound efflux SMR transporter QacH	324	101..424	QUATERNARY AMMONIUM	QUATERNARY AMMONIUM	BIOCIDE
1682	WP_111772163.1	NG_060588.1	blaVIM	blaVIM-58	subclass B1 metallo-beta-lactamase VIM-58	801	1..801	BETA-LACTAM	CARBAPENEM	AMR
1683	WP_109545041.1	NG_056002.2	aph(3'')-Ib		aminoglycoside O-phosphotransferase APH(3'')-Ib	828	101..928	AMINOGLYCOSIDE	STREPTOMYCIN	AMR
1684	WP_043774378.1	NG_055993.2	catA13		type A-13 chloramphenicol O-acetyltransferase	624	101..724	PHENICOL	CHLORAMPHENICOL	AMR
1685	WP_099982815.1	NG_055784.2	mcr-1	mcr-1.11	phosphoethanolamine--lipid A transferase MCR-1.11	1629	101..1729	COLISTIN	COLISTIN	AMR
1686	WP_041079981.1	NG_055651.2	erm(44)v		23S rRNA (adenine(2058)-N(6))-methyltransferase Erm(44)v	732	101..832	MACROLIDE	MACROLIDE	AMR
1687	WP_000131886.1	NG_052583.3	aac(3)-VIa		aminoglycoside N-acetyltransferase AAC(3)-VIa	900	101..1000	AMINOGLYCOSIDE	GENTAMICIN	AMR
1688	WP_109545035.1	NG_052176.2	qacF		quaternary ammonium compound efflux SMR transporter QacF	333	101..433	QUATERNARY AMMONIUM	QUATERNARY AMMONIUM	BIOCIDE
1689	WP_038640920.1	NG_050472.2	qnrB	qnrB12	quinolone resistance pentapeptide repeat protein QnrB12	645	101..745	QUINOLONE	QUINOLONE	AMR
1690	WP_041385949.1	NG_049984.2	blaSGM	blaSGM-2	class A beta-lactamase SGM-2	930	101..1030	BETA-LACTAM	BETA-LACTAM	AMR
1691	WP_109545033.1	NG_048525.2	vanY-D		transpeptidase-like D-Ala-D-Ala carboxypeptidase VanY-D	1068	101..1168	GLYCOPEPTIDE	VANCOMYCIN	AMR
1692	WP_109544237.1	NG_048275.2	tet(S)		tetracycline resistance ribosomal protection protein Tet(S)	1920	101..2020	TETRACYCLINE	TETRACYCLINE	AMR
1693	WP_109545038.1	NG_048128.2	tet(33)		tetracycline efflux MFS transporter Tet(33)	1224	101..1324	TETRACYCLINE	TETRACYCLINE	AMR
1694	WP_052259183.1	NG_047784.2	erm(42)		23S rRNA (adenine(2058)-N(6))-methyltransferase Erm(42)	906	101..1006	MACROLIDE	MACROLIDE	AMR
1695	WP_109545031.1	NG_047699.2	dfrA14		trimethoprim-resistant dihydrofolate reductase DfrA14	474	101..574	TRIMETHOPRIM	TRIMETHOPRIM	AMR
1696	WP_111690898.1	NG_060579.1	cfr(C)		23S rRNA (adenine(2503)-C(8))-methyltransferase Cfr(C)	1140	101..1240	MACROLIDE/LINCOSAMIDE/STREPTOGRAMIN	MACROLIDE/LINCOSAMIDE/STREPTOGRAMIN	AMR
1697	WP_111690897.1	NG_060578.1	cfr(B)		23S rRNA (adenine(2503)-C(8))-methyltransferase Cfr(B)	1050	101..1150	MACROLIDE/LINCOSAMIDE/STREPTOGRAMIN	MACROLIDE/LINCOSAMIDE/STREPTOGRAMIN	AMR
1698	WP_111672914.1	NG_060572.1	blaVIM	blaVIM-57	subclass B1 metallo-beta-lactamase VIM-57	801	1..801	BETA-LACTAM	CARBAPENEM	AMR
1699	WP_111672913.1	NG_060571.1	blaNDM	blaNDM-24	subclass B1 metallo-beta-lactamase NDM-24	813	1..813	BETA-LACTAM	CARBAPENEM	AMR
1700	WP_111672912.1	NG_060570.1	blaNDM	blaNDM-23	subclass B1 metallo-beta-lactamase NDM-23	813	1..813	BETA-LACTAM	CARBAPENEM	AMR
1701	WP_111672911.1	NG_060569.1	blaKPC	blaKPC-23	carbapenem-hydrolyzing class A beta-lactamase KPC-23	882	1..882	BETA-LACTAM	CARBAPENEM	AMR
1702	WP_111672910.1	NG_060568.1	blaPDC	blaPDC-303	class C beta-lactamase PDC-303	1194	1..1194	BETA-LACTAM	CEPHALOSPORIN	AMR
1703	WP_111672909.1	NG_060567.1	blaPDC	blaPDC-302	class C beta-lactamase PDC-302	1194	1..1194	BETA-LACTAM	CEPHALOSPORIN	AMR
1704	WP_111672908.1	NG_060566.1	blaPDC	blaPDC-301	class C beta-lactamase PDC-301	1194	1..1194	BETA-LACTAM	CEPHALOSPORIN	AMR
1705	WP_111672907.1	NG_060565.1	blaOXA	blaOXA-657	OXA-23 family carbapenem-hydrolyzing class D beta-lactamase OXA-657	822	1..822	BETA-LACTAM	CARBAPENEM	AMR
1706	WP_111672906.1	NG_060564.1	blaCMY	blaCMY-163	class C beta-lactamase CMY-163	1146	1..1146	BETA-LACTAM	CEPHALOSPORIN	AMR
1707	WP_111672905.1	NG_060563.1	blaPDC	blaPDC-293	class C beta-lactamase PDC-293	1185	1..1185	BETA-LACTAM	CEPHALOSPORIN	AMR
1708	WP_111672904.1	NG_060562.1	blaPDC	blaPDC-292	class C beta-lactamase PDC-292	1173	1..1173	BETA-LACTAM	CEPHALOSPORIN	AMR
1709	WP_111672903.1	NG_060561.1	blaPDC	blaPDC-291	class C beta-lactamase PDC-291	1173	1..1173	BETA-LACTAM	CEPHALOSPORIN	AMR
1710	WP_111672902.1	NG_060560.1	blaCTX-M	blaCTX-M-220	class A extended-spectrum beta-lactamase CTX-M-220	876	1..876	BETA-LACTAM	CEPHALOSPORIN	AMR
1711	WP_111672901.1	NG_060559.1	blaPDC	blaPDC-290	class C beta-lactamase PDC-290	1194	1..1194	BETA-LACTAM	CEPHALOSPORIN	AMR
1712	WP_111672900.1	NG_060558.1	blaPDC	blaPDC-289	class C beta-lactamase PDC-289	1194	1..1194	BETA-LACTAM	CEPHALOSPORIN	AMR
1713	WP_111672899.1	NG_060557.1	blaPDC	blaPDC-288	class C beta-lactamase PDC-288	1194	1..1194	BETA-LACTAM	CEPHALOSPORIN	AMR
1714	WP_111672898.1	NG_060556.1	blaPDC	blaPDC-287	class C beta-lactamase PDC-287	1194	1..1194	BETA-LACTAM	CEPHALOSPORIN	AMR
1715	WP_073669325.1	NG_060555.1	blaPDC	blaPDC-285	class C beta-lactamase PDC-285	1194	1..1194	BETA-LACTAM	CEPHALOSPORIN	AMR
1716	WP_111672897.1	NG_060554.1	blaPDC	blaPDC-284	class C beta-lactamase PDC-284	1194	1..1194	BETA-LACTAM	CEPHALOSPORIN	AMR
1717	WP_111672896.1	NG_060553.1	blaPDC	blaPDC-283	class C beta-lactamase PDC-283	1194	1..1194	BETA-LACTAM	CEPHALOSPORIN	AMR
1718	WP_111672895.1	NG_060552.1	blaPDC	blaPDC-282	class C beta-lactamase PDC-282	1194	1..1194	BETA-LACTAM	CEPHALOSPORIN	AMR
1719	WP_111672894.1	NG_060551.1	blaPDC	blaPDC-281	class C beta-lactamase PDC-281	1194	1..1194	BETA-LACTAM	CEPHALOSPORIN	AMR
1720	WP_111672893.1	NG_060550.1	blaPDC	blaPDC-280	class C beta-lactamase PDC-280	1194	1..1194	BETA-LACTAM	CEPHALOSPORIN	AMR
1721	WP_111672892.1	NG_060549.1	blaPDC	blaPDC-279	class C beta-lactamase PDC-279	1194	1..1194	BETA-LACTAM	CEPHALOSPORIN	AMR
1722	WP_070698497.1	NG_060548.1	blaPDC	blaPDC-278	class C beta-lactamase PDC-278	1194	1..1194	BETA-LACTAM	CEPHALOSPORIN	AMR
1723	WP_111672891.1	NG_060547.1	blaPDC	blaPDC-277	class C beta-lactamase PDC-277	1194	1..1194	BETA-LACTAM	CEPHALOSPORIN	AMR
1724	WP_111672890.1	NG_060546.1	blaPDC	blaPDC-276	class C beta-lactamase PDC-276	1194	1..1194	BETA-LACTAM	CEPHALOSPORIN	AMR
1725	WP_111672889.1	NG_060545.1	blaPDC	blaPDC-300	class C beta-lactamase PDC-300	1194	1..1194	BETA-LACTAM	CEPHALOSPORIN	AMR
1726	WP_111672888.1	NG_060544.1	blaPDC	blaPDC-299	class C beta-lactamase PDC-299	1194	1..1194	BETA-LACTAM	CEPHALOSPORIN	AMR
1727	WP_061193431.1	NG_060543.1	blaPDC	blaPDC-298	class C beta-lactamase PDC-298	1194	1..1194	BETA-LACTAM	CEPHALOSPORIN	AMR
1728	WP_111672887.1	NG_060542.1	blaPDC	blaPDC-297	class C beta-lactamase PDC-297	1194	1..1194	BETA-LACTAM	CEPHALOSPORIN	AMR
1729	WP_111672886.1	NG_060541.1	blaPDC	blaPDC-296	class C beta-lactamase PDC-296	1194	1..1194	BETA-LACTAM	CEPHALOSPORIN	AMR
1730	WP_111672885.1	NG_060540.1	blaPDC	blaPDC-295	class C beta-lactamase PDC-295	1194	1..1194	BETA-LACTAM	CEPHALOSPORIN	AMR
1731	WP_111672884.1	NG_060539.1	blaPDC	blaPDC-294	class C beta-lactamase PDC-294	1194	1..1194	BETA-LACTAM	CEPHALOSPORIN	AMR
1732	WP_016252988.1	NG_060538.1	blaPDC	blaPDC-286	class C beta-lactamase PDC-286	1194	1..1194	BETA-LACTAM	CEPHALOSPORIN	AMR
1733	WP_111672883.1	NG_060537.1	blaPDC	blaPDC-275	class C beta-lactamase PDC-275	1194	1..1194	BETA-LACTAM	CEPHALOSPORIN	AMR
1734	WP_035203840.1	NG_060532.1	catA		type A-10 chloramphenicol O-acetyltransferase	648	101..748	PHENICOL	CHLORAMPHENICOL	AMR
1735	WP_111273852.1	NG_060524.1	blaKPC	blaKPC-35	carbapenem-hydrolyzing class A beta-lactamase KPC-35	882	1..882	BETA-LACTAM	CARBAPENEM	AMR
1736	WP_111273851.1	NG_060523.1	blaCMY	blaCMY-162	class C beta-lactamase CMY-162	1146	1..1146	BETA-LACTAM	CEPHALOSPORIN	AMR
1737	WP_111273850.1	NG_060522.1	blaGES	blaGES-37	class A beta-lactamase GES-37	864	1..864	BETA-LACTAM	CEPHALOSPORIN	AMR
1738	WP_111273849.1	NG_060521.1	blaGES	blaGES-36	class A beta-lactamase GES-36	864	1..864	BETA-LACTAM	CEPHALOSPORIN	AMR
1739	WP_111273848.1	NG_060520.1	blaGES	blaGES-35	class A beta-lactamase GES-35	864	1..864	BETA-LACTAM	CEPHALOSPORIN	AMR
1740	WP_106672612.1	NG_060513.1	blaCMY	blaCMY-150	class C beta-lactamase CMY-150	1146	101..1246	BETA-LACTAM	CEPHALOSPORIN	AMR
1741	WP_021018581.1	NG_060511.1	catB8		type B-3 chloramphenicol O-acetyltransferase CatB8	633	101..733	PHENICOL	CHLORAMPHENICOL	AMR
1742	WP_103034696.1	NG_059337.1	blaROB	blaROB-5	class A beta-lactamase ROB-5	918	101..1018	BETA-LACTAM	CEPHALOSPORIN	AMR
1743	WP_110092882.1	NG_059336.1	blaCTX-M	blaCTX-M-219	inhibitor-resistant class A extended-spectrum beta-lactamase CTX-M-219	876	101..976	BETA-LACTAM	CEPHALOSPORIN	AMR
1744	WP_096865225.1	NG_059335.1	blaPER	blaPER-12	class A extended-spectrum beta-lactamase PER-12	927	101..1027	BETA-LACTAM	CEPHALOSPORIN	AMR
1745	WP_094963248.1	NG_059333.1	aadA31		ANT(3'')-Ia family aminoglycoside nucleotidyltransferase AadA31	789	101..889	AMINOGLYCOSIDE	STREPTOMYCIN	AMR
1746	WP_085843691.1	NG_059332.1	qnrB	qnrB95	quinolone resistance pentapeptide repeat protein QnrB95	645	101..745	QUINOLONE	QUINOLONE	AMR
1747	WP_075606311.1	NG_059331.1	blaROB	blaROB-3	class A beta-lactamase ROB-3	924	101..1024	BETA-LACTAM	CEPHALOSPORIN	AMR
1748	WP_078318620.1	NG_059330.1	blaROB	blaROB-4	class A beta-lactamase ROB-4	924	101..1024	BETA-LACTAM	CEPHALOSPORIN	AMR
1749	WP_078207746.1	NG_059329.1	qnrE	qnrE2	quinolone resistance pentapeptide repeat protein QnrE2	645	101..745	QUINOLONE	QUINOLONE	AMR
1750	WP_065597326.1	NG_059328.1	blaALI	blaALI-2	subclass B1 metallo-beta-lactamase ALI-2	738	101..838	BETA-LACTAM	CARBAPENEM	AMR
1751	WP_058951457.1	NG_059327.1	blaOXA	blaOXA-652	OXA-211 family carbapenem-hydrolyzing class D beta-lactamase OXA-652	825	101..925	BETA-LACTAM	CARBAPENEM	AMR
1752	WP_058870660.1	NG_059326.1	blaOXA	blaOXA-651	OXA-211 family carbapenem-hydrolyzing class D beta-lactamase OXA-651	825	101..925	BETA-LACTAM	CARBAPENEM	AMR
1753	WP_081048762.1	NG_059325.1	blaMYO	blaMYO-1	subclass B1 metallo-beta-lactamase MYO-1	801	101..901	BETA-LACTAM	CARBAPENEM	AMR
1754	WP_048236419.1	NG_059323.1	qnrB	qnrB85	quinolone resistance pentapeptide repeat protein QnrB85	645	101..745	QUINOLONE	QUINOLONE	AMR
1755	WP_015431537.1	NG_059321.1	blaROB	blaROB-2	class A beta-lactamase ROB-2	918	101..1018	BETA-LACTAM	CEPHALOSPORIN	AMR
1756	WP_015266427.1	NG_059320.1	blaECV	blaECV-1	subclass B1 metallo-beta-lactamase ECV-1	774	101..874	BETA-LACTAM	CARBAPENEM	AMR
1757	WP_001100752.1	NG_059319.1	blaPER	blaPER-10	class A extended-spectrum beta-lactamase PER-10	927	101..1027	BETA-LACTAM	CEPHALOSPORIN	AMR
1758	WP_015058260.1	NG_059318.1	qnrS	qnrS11	quinolone resistance pentapeptide repeat protein QnrS11	657	101..757	QUINOLONE	QUINOLONE	AMR
1759	WP_109545042.1	NG_059317.1	blaORR	blaORR-1	subclass B1 metallo-beta-lactamase ORR-1	768	101..868	BETA-LACTAM	CARBAPENEM	AMR
1760	WP_013255389.1	NG_059316.1	blaSPS	blaSPS-1	subclass B1 metallo-beta-lactamase SPS-1	831	101..931	BETA-LACTAM	CARBAPENEM	AMR
1761	WP_015818996.1	NG_059314.1	blaTTU	blaTTU-1	subclass B1 metallo-beta-lactamase TTU-1	732	101..832	BETA-LACTAM	CARBAPENEM	AMR
1762	WP_011497575.1	NG_059313.1	blaSHN	blaSHN-1	subclass B1 metallo-beta-lactamase SHN-1	714	101..814	BETA-LACTAM	CARBAPENEM	AMR
1763	WP_109997726.1	NG_059280.1	qnrA	qnrA9	quinolone resistance pentapeptide repeat protein QnrA9	657	101..757	QUINOLONE	QUINOLONE	AMR
1764	WP_096170112.1	NG_059279.1	qnrS	qnrS14	quinolone resistance pentapeptide repeat protein QnrS14	657	101..757	QUINOLONE	QUINOLONE	AMR
1765	WP_071701819.1	NG_059276.1	qnrS	qnrS12	quinolone resistance pentapeptide repeat protein QnrS12	657	101..757	QUINOLONE	QUINOLONE	AMR
1766	WP_064186845.1	NG_059275.1	qnrS	qnrS13	quinolone resistance pentapeptide repeat protein QnrS13	657	101..757	QUINOLONE	QUINOLONE	AMR
1767	WP_109791216.1	NG_057616.1	blaOXA	blaOXA-654	OXA-51 family carbapenem-hydrolyzing class D beta-lactamase OXA-654	825	1..825	BETA-LACTAM	CARBAPENEM	AMR
1768	WP_109791215.1	NG_057614.1	blaCMY	blaCMY-160	class C beta-lactamase CMY-160	1146	1..1146	BETA-LACTAM	CEPHALOSPORIN	AMR
1769	WP_109791214.1	NG_057613.1	blaCTX-M	blaCTX-M-218	class A extended-spectrum beta-lactamase CTX-M-218	876	1..876	BETA-LACTAM	CEPHALOSPORIN	AMR
1770	WP_109791213.1	NG_057612.1	blaNDM	blaNDM-22	subclass B1 metallo-beta-lactamase NDM-22	813	1..813	BETA-LACTAM	CARBAPENEM	AMR
1771	WP_109791212.1	NG_057611.1	blaSHV	blaSHV-204	class A beta-lactamase SHV-204	861	1..861	BETA-LACTAM	BETA-LACTAM	AMR
1772	WP_109791211.1	NG_057610.1	blaCTX-M	blaCTX-M-217	class A extended-spectrum beta-lactamase CTX-M-217	876	1..876	BETA-LACTAM	CEPHALOSPORIN	AMR
1773	WP_109791210.1	NG_057609.1	blaTEM	blaTEM-234	class A beta-lactamase TEM-234	861	1..861	BETA-LACTAM	BETA-LACTAM	AMR
1774	WP_109791209.1	NG_057608.1	blaCTX-M	blaCTX-M-216	class A extended-spectrum beta-lactamase CTX-M-216	876	1..876	BETA-LACTAM	CEPHALOSPORIN	AMR
1775	WP_109791208.1	NG_057607.1	blaIMP	blaIMP-75	subclass B1 metallo-beta-lactamase IMP-75	741	1..741	BETA-LACTAM	CARBAPENEM	AMR
1776	WP_109791207.1	NG_057606.1	blaIMP	blaIMP-74	subclass B1 metallo-beta-lactamase IMP-74	741	1..741	BETA-LACTAM	CARBAPENEM	AMR
1777	WP_109791206.1	NG_057605.1	blaPDC	blaPDC-274	class C beta-lactamase PDC-274	1194	1..1194	BETA-LACTAM	CEPHALOSPORIN	AMR
1778	WP_109791205.1	NG_057604.1	blaPDC	blaPDC-273	class C beta-lactamase PDC-273	1194	1..1194	BETA-LACTAM	CEPHALOSPORIN	AMR
1779	WP_109791204.1	NG_057603.1	blaPDC	blaPDC-272	class C beta-lactamase PDC-272	1194	1..1194	BETA-LACTAM	CEPHALOSPORIN	AMR
1780	WP_058157026.1	NG_057602.1	blaPDC	blaPDC-271	class C beta-lactamase PDC-271	1194	1..1194	BETA-LACTAM	CEPHALOSPORIN	AMR
1781	WP_109791202.1	NG_057600.1	blaPDC	blaPDC-268	class C beta-lactamase PDC-268	1194	1..1194	BETA-LACTAM	CEPHALOSPORIN	AMR
1782	WP_109791201.1	NG_057599.1	blaPDC	blaPDC-267	class C beta-lactamase PDC-267	1194	1..1194	BETA-LACTAM	CEPHALOSPORIN	AMR
1783	WP_109791200.1	NG_057598.1	blaPDC	blaPDC-266	class C beta-lactamase PDC-266	1194	1..1194	BETA-LACTAM	CEPHALOSPORIN	AMR
1784	WP_109791198.1	NG_057596.1	blaPDC	blaPDC-264	class C beta-lactamase PDC-264	1194	1..1194	BETA-LACTAM	CEPHALOSPORIN	AMR
1785	WP_109791197.1	NG_057595.1	blaPDC	blaPDC-263	class C beta-lactamase PDC-263	1194	1..1194	BETA-LACTAM	CEPHALOSPORIN	AMR
1786	WP_109791196.1	NG_057594.1	blaPDC	blaPDC-262	class C beta-lactamase PDC-262	1194	1..1194	BETA-LACTAM	CEPHALOSPORIN	AMR
1787	WP_109791195.1	NG_057593.1	blaPDC	blaPDC-261	class C beta-lactamase PDC-261	1194	1..1194	BETA-LACTAM	CEPHALOSPORIN	AMR
1788	WP_109791194.1	NG_057592.1	blaPDC	blaPDC-260	class C beta-lactamase PDC-260	1194	1..1194	BETA-LACTAM	CEPHALOSPORIN	AMR
1789	WP_109791192.1	NG_057590.1	blaPDC	blaPDC-258	class C beta-lactamase PDC-258	1194	1..1194	BETA-LACTAM	CEPHALOSPORIN	AMR
1790	WP_109791191.1	NG_057589.1	blaPDC	blaPDC-257	class C beta-lactamase PDC-257	1194	1..1194	BETA-LACTAM	CEPHALOSPORIN	AMR
1791	WP_109791190.1	NG_057588.1	blaPDC	blaPDC-256	class C beta-lactamase PDC-256	1194	1..1194	BETA-LACTAM	CEPHALOSPORIN	AMR
1792	WP_109791189.1	NG_057587.1	blaPDC	blaPDC-255	class C beta-lactamase PDC-255	1194	1..1194	BETA-LACTAM	CEPHALOSPORIN	AMR
1793	WP_109791188.1	NG_057586.1	blaPDC	blaPDC-254	class C beta-lactamase PDC-254	1194	1..1194	BETA-LACTAM	CEPHALOSPORIN	AMR
1794	WP_109791187.1	NG_057585.1	blaPDC	blaPDC-253	class C beta-lactamase PDC-253	1194	1..1194	BETA-LACTAM	CEPHALOSPORIN	AMR
1795	WP_109791186.1	NG_057584.1	blaPDC	blaPDC-252	class C beta-lactamase PDC-252	1194	1..1194	BETA-LACTAM	CEPHALOSPORIN	AMR
1796	WP_109791185.1	NG_057583.1	blaPDC	blaPDC-251	class C beta-lactamase PDC-251	1194	1..1194	BETA-LACTAM	CEPHALOSPORIN	AMR
1797	WP_058174497.1	NG_057582.1	blaPDC	blaPDC-250	class C beta-lactamase PDC-250	1194	1..1194	BETA-LACTAM	CEPHALOSPORIN	AMR
1798	WP_109791184.1	NG_057581.1	blaTEM	blaTEM-233	class A beta-lactamase TEM-233	861	1..861	BETA-LACTAM	BETA-LACTAM	AMR
1799	WP_109545116.1	NG_057553.1	blaOXA	blaOXA-621	OXA-184 family class D beta-lactamase OXA-621	774	1..774	BETA-LACTAM	BETA-LACTAM	AMR
1800	WP_109545115.1	NG_057552.1	blaOXA	blaOXA-615	OXA-184 family class D beta-lactamase OXA-615	774	1..774	BETA-LACTAM	BETA-LACTAM	AMR
1801	WP_088303859.1	NG_057551.1	blaOXA	blaOXA-624	OXA-184 family class D beta-lactamase OXA-624	774	1..774	BETA-LACTAM	BETA-LACTAM	AMR
1802	WP_109545114.1	NG_057550.1	blaOXA	blaOXA-617	OXA-184 family class D beta-lactamase OXA-617	774	1..774	BETA-LACTAM	BETA-LACTAM	AMR
1803	WP_109545113.1	NG_057549.1	blaOXA	blaOXA-618	OXA-184 family class D beta-lactamase OXA-618	774	1..774	BETA-LACTAM	BETA-LACTAM	AMR
1804	WP_109545112.1	NG_057548.1	blaOXA	blaOXA-622	OXA-184 family class D beta-lactamase OXA-622	774	1..774	BETA-LACTAM	BETA-LACTAM	AMR
1805	WP_109545111.1	NG_057547.1	blaOXA	blaOXA-613	OXA-184 family class D beta-lactamase OXA-613	753	1..753	BETA-LACTAM	BETA-LACTAM	AMR
1806	WP_070233680.1	NG_057546.1	blaOXA	blaOXA-614	OXA-184 family class D beta-lactamase OXA-614	774	1..774	BETA-LACTAM	BETA-LACTAM	AMR
1807	WP_109545110.1	NG_057545.1	blaOXA	blaOXA-616	OXA-184 family class D beta-lactamase OXA-616	750	1..750	BETA-LACTAM	BETA-LACTAM	AMR
1808	WP_044779552.1	NG_057544.1	blaOXA	blaOXA-638	OXA-184 family class D beta-lactamase OXA-638	750	1..750	BETA-LACTAM	BETA-LACTAM	AMR
1809	WP_109545109.1	NG_057543.1	blaOXA	blaOXA-640	OXA-184 family class D beta-lactamase OXA-640	750	1..750	BETA-LACTAM	BETA-LACTAM	AMR
1810	WP_109545108.1	NG_057542.1	blaOXA	blaOXA-605	OXA-61 family class D beta-lactamase OXA-605	807	1..807	BETA-LACTAM	BETA-LACTAM	AMR
1811	WP_109545107.1	NG_057541.1	blaOXA	blaOXA-582	OXA-61 family class D beta-lactamase OXA-582	774	1..774	BETA-LACTAM	BETA-LACTAM	AMR
1812	WP_109545106.1	NG_057540.1	blaOXA	blaOXA-606	OXA-61 family class D beta-lactamase OXA-606	774	1..774	BETA-LACTAM	BETA-LACTAM	AMR
1813	WP_109545105.1	NG_057539.1	blaOXA	blaOXA-602	OXA-61 family class D beta-lactamase OXA-602	762	1..762	BETA-LACTAM	BETA-LACTAM	AMR
1814	WP_109545104.1	NG_057538.1	blaOXA	blaOXA-604	OXA-61 family class D beta-lactamase OXA-604	762	1..762	BETA-LACTAM	BETA-LACTAM	AMR
1815	WP_109545103.1	NG_057537.1	blaOXA	blaOXA-590	OXA-61 family class D beta-lactamase OXA-590	774	1..774	BETA-LACTAM	BETA-LACTAM	AMR
1816	WP_109545102.1	NG_057536.1	blaOXA	blaOXA-607	OXA-61 family class D beta-lactamase OXA-607	759	1..759	BETA-LACTAM	BETA-LACTAM	AMR
1817	WP_109545101.1	NG_057535.1	blaOXA	blaOXA-598	OXA-61 family class D beta-lactamase OXA-598	771	1..771	BETA-LACTAM	BETA-LACTAM	AMR
1818	WP_109545100.1	NG_057534.1	blaOXA	blaOXA-612	OXA-61 family class D beta-lactamase OXA-612	774	1..774	BETA-LACTAM	BETA-LACTAM	AMR
1819	WP_109545099.1	NG_057533.1	blaOXA	blaOXA-610	OXA-61 family class D beta-lactamase OXA-610	774	1..774	BETA-LACTAM	BETA-LACTAM	AMR
1820	WP_109545098.1	NG_057532.1	blaOXA	blaOXA-599	OXA-61 family class D beta-lactamase OXA-599	774	1..774	BETA-LACTAM	BETA-LACTAM	AMR
1821	WP_109545097.1	NG_057531.1	blaOXA	blaOXA-593	OXA-61 family class D beta-lactamase OXA-593	774	1..774	BETA-LACTAM	BETA-LACTAM	AMR
1822	WP_109545096.1	NG_057530.1	blaOXA	blaOXA-589	OXA-61 family class D beta-lactamase OXA-589	774	1..774	BETA-LACTAM	BETA-LACTAM	AMR
1823	WP_109545095.1	NG_057529.1	blaOXA	blaOXA-588	OXA-61 family class D beta-lactamase OXA-588	774	1..774	BETA-LACTAM	BETA-LACTAM	AMR
1824	WP_109545094.1	NG_057528.1	blaOXA	blaOXA-600	OXA-61 family class D beta-lactamase OXA-600	774	1..774	BETA-LACTAM	BETA-LACTAM	AMR
1825	WP_109545093.1	NG_057527.1	blaOXA	blaOXA-596	OXA-61 family class D beta-lactamase OXA-596	774	1..774	BETA-LACTAM	BETA-LACTAM	AMR
1826	WP_109545092.1	NG_057526.1	blaOXA	blaOXA-587	OXA-61 family class D beta-lactamase OXA-587	774	1..774	BETA-LACTAM	BETA-LACTAM	AMR
1827	WP_109545091.1	NG_057525.1	blaOXA	blaOXA-577	OXA-61 family class D beta-lactamase OXA-577	774	1..774	BETA-LACTAM	BETA-LACTAM	AMR
1828	WP_109545090.1	NG_057524.1	blaOXA	blaOXA-586	OXA-61 family class D beta-lactamase OXA-586	774	1..774	BETA-LACTAM	BETA-LACTAM	AMR
1829	WP_109545089.1	NG_057523.1	blaOXA	blaOXA-585	OXA-61 family class D beta-lactamase OXA-585	774	1..774	BETA-LACTAM	BETA-LACTAM	AMR
1830	WP_109545088.1	NG_057522.1	blaOXA	blaOXA-584	OXA-61 family class D beta-lactamase OXA-584	774	1..774	BETA-LACTAM	BETA-LACTAM	AMR
1831	WP_052803794.1	NG_057521.1	blaOXA	blaOXA-601	OXA-61 family class D beta-lactamase OXA-601	762	1..762	BETA-LACTAM	BETA-LACTAM	AMR
1832	WP_052800105.1	NG_057520.1	blaOXA	blaOXA-597	OXA-61 family class D beta-lactamase OXA-597	774	1..774	BETA-LACTAM	BETA-LACTAM	AMR
1833	WP_052781249.1	NG_057519.1	blaOXA	blaOXA-583	OXA-61 family class D beta-lactamase OXA-583	774	1..774	BETA-LACTAM	BETA-LACTAM	AMR
1834	WP_052798312.1	NG_057518.1	blaOXA	blaOXA-609	OXA-61 family class D beta-lactamase OXA-609	774	1..774	BETA-LACTAM	BETA-LACTAM	AMR
1835	WP_052788887.1	NG_057517.1	blaOXA	blaOXA-581	OXA-61 family class D beta-lactamase OXA-581	774	1..774	BETA-LACTAM	BETA-LACTAM	AMR
1836	WP_025006557.1	NG_057516.1	blaOXA	blaOXA-580	OXA-61 family class D beta-lactamase OXA-580	774	1..774	BETA-LACTAM	BETA-LACTAM	AMR
1837	WP_002857546.1	NG_057515.1	blaOXA	blaOXA-592	OXA-61 family class D beta-lactamase OXA-592	774	1..774	BETA-LACTAM	BETA-LACTAM	AMR
1838	WP_002837769.1	NG_057514.1	blaOXA	blaOXA-579	OXA-61 family class D beta-lactamase OXA-579	774	1..774	BETA-LACTAM	BETA-LACTAM	AMR
1839	WP_002824679.1	NG_057513.1	blaOXA	blaOXA-595	OXA-61 family class D beta-lactamase OXA-595	774	1..774	BETA-LACTAM	BETA-LACTAM	AMR
1840	WP_002812372.1	NG_057512.1	blaOXA	blaOXA-578	OXA-61 family class D beta-lactamase OXA-578	774	1..774	BETA-LACTAM	BETA-LACTAM	AMR
1841	WP_002889704.1	NG_057511.1	blaOXA	blaOXA-591	OXA-61 family class D beta-lactamase OXA-591	774	1..774	BETA-LACTAM	BETA-LACTAM	AMR
1842	WP_052788483.1	NG_057510.1	blaOXA	blaOXA-611	OXA-61 family class D beta-lactamase OXA-611	774	1..774	BETA-LACTAM	BETA-LACTAM	AMR
1843	WP_109545087.1	NG_057509.1	blaOXA	blaOXA-608	OXA-61 family class D beta-lactamase OXA-608	774	1..774	BETA-LACTAM	BETA-LACTAM	AMR
1844	WP_044600959.1	NG_057508.1	blaOXA	blaOXA-594	OXA-61 family class D beta-lactamase OXA-594	774	1..774	BETA-LACTAM	BETA-LACTAM	AMR
1845	WP_053921012.1	NG_057507.1	blaOXA	blaOXA-603	OXA-61 family class D beta-lactamase OXA-603	762	1..762	BETA-LACTAM	BETA-LACTAM	AMR
1846	WP_109545086.1	NG_057506.1	blaOXA	blaOXA-632	OXA-184 family class D beta-lactamase OXA-632	747	1..747	BETA-LACTAM	BETA-LACTAM	AMR
1847	WP_052794776.1	NG_057505.1	blaOXA	blaOXA-625	OXA-184 family class D beta-lactamase OXA-625	747	1..747	BETA-LACTAM	BETA-LACTAM	AMR
1848	WP_053872444.1	NG_057504.1	blaOXA	blaOXA-639	OXA-184 family class D beta-lactamase OXA-639	750	1..750	BETA-LACTAM	BETA-LACTAM	AMR
1849	WP_109545085.1	NG_057503.1	blaOXA	blaOXA-630	OXA-184 family class D beta-lactamase OXA-630	747	1..747	BETA-LACTAM	BETA-LACTAM	AMR
1850	WP_109545084.1	NG_057502.1	blaOXA	blaOXA-634	OXA-184 family class D beta-lactamase OXA-634	747	1..747	BETA-LACTAM	BETA-LACTAM	AMR
1851	WP_057036510.1	NG_057501.1	blaOXA	blaOXA-629	OXA-184 family class D beta-lactamase OXA-629	747	1..747	BETA-LACTAM	BETA-LACTAM	AMR
1852	WP_109545083.1	NG_057500.1	blaOXA	blaOXA-628	OXA-184 family class D beta-lactamase OXA-628	747	1..747	BETA-LACTAM	BETA-LACTAM	AMR
1853	WP_109545082.1	NG_057499.1	blaOXA	blaOXA-633	OXA-184 family class D beta-lactamase OXA-633	747	1..747	BETA-LACTAM	BETA-LACTAM	AMR
1854	WP_109545081.1	NG_057498.1	blaOXA	blaOXA-627	OXA-184 family class D beta-lactamase OXA-627	747	1..747	BETA-LACTAM	BETA-LACTAM	AMR
1855	WP_109545080.1	NG_057497.1	blaOXA	blaOXA-626	OXA-184 family class D beta-lactamase OXA-626	747	1..747	BETA-LACTAM	BETA-LACTAM	AMR
1856	WP_109545079.1	NG_057496.1	blaOXA	blaOXA-631	OXA-184 family class D beta-lactamase OXA-631	747	1..747	BETA-LACTAM	BETA-LACTAM	AMR
1857	WP_109545078.1	NG_057495.1	blaOXA	blaOXA-635	OXA-184 family class D beta-lactamase OXA-635	750	1..750	BETA-LACTAM	BETA-LACTAM	AMR
1858	WP_109545077.1	NG_057494.1	blaOXA	blaOXA-636	OXA-184 family class D beta-lactamase OXA-636	750	1..750	BETA-LACTAM	BETA-LACTAM	AMR
1859	WP_002936877.1	NG_057493.1	blaOXA	blaOXA-623	OXA-184 family class D beta-lactamase OXA-623	747	1..747	BETA-LACTAM	BETA-LACTAM	AMR
1860	WP_109545076.1	NG_057492.1	blaOXA	blaOXA-620	OXA-184 family class D beta-lactamase OXA-620	774	1..774	BETA-LACTAM	BETA-LACTAM	AMR
1861	WP_109545075.1	NG_057491.1	blaOXA	blaOXA-619	OXA-184 family class D beta-lactamase OXA-619	774	1..774	BETA-LACTAM	BETA-LACTAM	AMR
1862	WP_052858477.1	NG_057490.1	blaOXA	blaOXA-637	OXA-184 family class D beta-lactamase OXA-637	750	1..750	BETA-LACTAM	BETA-LACTAM	AMR
1863	WP_109545074.1	NG_057489.1	blaGPC	blaGPC-1	carbapenem-hydrolyzing class A beta-lactamase GPC-1	894	1..894	BETA-LACTAM	CARBAPENEM	AMR
1864	WP_109545073.1	NG_057488.1	blaFRI	blaFRI-5	carbapenem-hydrolyzing class A beta-lactamase FRI-5	891	1..891	BETA-LACTAM	CARBAPENEM	AMR
1865	WP_014206564.1	NG_057487.1	blaOXA	blaOXA-642	OXA-213 family carbapenem-hydrolyzing class D beta-lactamase OXA-642	822	1..822	BETA-LACTAM	CARBAPENEM	AMR
1866	WP_109545072.1	NG_057486.1	blaOXA	blaOXA-641	OXA-372 family carbapenem-hydrolyzing class D beta-lactamase OXA-641	774	1..774	BETA-LACTAM	CARBAPENEM	AMR
1867	WP_109545071.1	NG_057485.1	blaOXA	blaOXA-649	OXA-143 family carbapenem-hydrolyzing class D beta-lactamase OXA-649	828	1..828	BETA-LACTAM	CARBAPENEM	AMR
1868	WP_109545069.1	NG_057483.1	blaCTX-M	blaCTX-M-214	class A extended-spectrum beta-lactamase CTX-M-214	876	1..876	BETA-LACTAM	CEPHALOSPORIN	AMR
1869	WP_109545068.1	NG_057482.1	blaDHA	blaDHA-26	class C beta-lactamase DHA-26	1140	1..1140	BETA-LACTAM	CEPHALOSPORIN	AMR
1870	WP_109545067.1	NG_057481.1	blaDHA	blaDHA-27	class C beta-lactamase DHA-27	1140	1..1140	BETA-LACTAM	CEPHALOSPORIN	AMR
1871	WP_109545066.1	NG_057480.1	blaFOX	blaFOX-16	cephalosporin-hydrolyzing class C beta-lactamase FOX-16	1149	1..1149	BETA-LACTAM	CEPHALOSPORIN	AMR
1872	WP_109545065.1	NG_057479.1	blaCMY	blaCMY-161	class C beta-lactamase CMY-161	1146	1..1146	BETA-LACTAM	CEPHALOSPORIN	AMR
1873	WP_109545064.1	NG_057478.1	blaCTX-M	blaCTX-M-212	class A extended-spectrum beta-lactamase CTX-M-212	876	1..876	BETA-LACTAM	CEPHALOSPORIN	AMR
1874	WP_109545063.1	NG_057477.1	blaCTX-M	blaCTX-M-211	class A extended-spectrum beta-lactamase CTX-M-211	885	1..885	BETA-LACTAM	CEPHALOSPORIN	AMR
1875	WP_109545062.1	NG_057476.1	blaCTX-M	blaCTX-M-210	class A extended-spectrum beta-lactamase CTX-M-210	876	1..876	BETA-LACTAM	CEPHALOSPORIN	AMR
1876	WP_109545061.1	NG_057475.1	blaCTX-M	blaCTX-M-209	class A extended-spectrum beta-lactamase CTX-M-209	876	1..876	BETA-LACTAM	CEPHALOSPORIN	AMR
1877	WP_109545060.1	NG_057474.1	blaCTX-M	blaCTX-M-208	class A extended-spectrum beta-lactamase CTX-M-208	876	1..876	BETA-LACTAM	CEPHALOSPORIN	AMR
1878	WP_106924209.1	NG_057473.1	blaCTX-M	blaCTX-M-213	class A extended-spectrum beta-lactamase CTX-M-213	876	1..876	BETA-LACTAM	CEPHALOSPORIN	AMR
1879	WP_109545059.1	NG_057472.1	blaTEM	blaTEM-232	class A beta-lactamase TEM-232	861	1..861	BETA-LACTAM	BETA-LACTAM	AMR
1880	WP_109545058.1	NG_057471.1	mcr-4	mcr-4.2	phosphoethanolamine--lipid A transferase MCR-4.2	1626	1..1626	COLISTIN	COLISTIN	AMR
1881	WP_099156046.1	NG_057470.1	mcr-4	mcr-4.1	phosphoethanolamine--lipid A transferase MCR-4.1	1626	1..1626	COLISTIN	COLISTIN	AMR
1882	WP_000778180.1	NG_057468.1	varG		VarG family subclass B1-like metallo-beta-lactamase	1125	101..1225	BETA-LACTAM	CARBAPENEM	AMR
1883	WP_109545057.1	NG_057467.1	mcr-5	mcr-5.2	phosphoethanolamine--lipid A transferase MCR-5.2	1641	1..1641	COLISTIN	COLISTIN	AMR
1884	WP_109545056.1	NG_057466.1	mcr-1	mcr-1.13	phosphoethanolamine--lipid A transferase MCR-1.13	1626	1..1626	COLISTIN	COLISTIN	AMR
1885	WP_109545055.1	NG_057465.1	mcr-4	mcr-4.4	phosphoethanolamine--lipid A transferase MCR-4.4	1626	1..1626	COLISTIN	COLISTIN	AMR
1886	WP_109545054.1	NG_057464.1	mcr-4	mcr-4.5	phosphoethanolamine--lipid A transferase MCR-4.5	1626	1..1626	COLISTIN	COLISTIN	AMR
1887	WP_109545053.1	NG_057463.1	blaIMP	blaIMP-73	subclass B1 metallo-beta-lactamase IMP-73	741	1..741	BETA-LACTAM	CARBAPENEM	AMR
1888	WP_031192893.1	NG_057462.1	aadA31		ANT(3'')-Ia family aminoglycoside nucleotidyltransferase AadA31	789	101..889	AMINOGLYCOSIDE	STREPTOMYCIN	AMR
1889	WP_011638903.1	NG_057461.1	mcr-4	mcr-4.3	phosphoethanolamine--lipid A transferase MCR-4.3	1626	1..1626	COLISTIN	COLISTIN	AMR
1890	WP_109545051.1	NG_057457.1	blaCRH	blaCRH-3	carbapenem-hydrolyzing class A beta-lactamase CRH-3	873	1..873	BETA-LACTAM	CARBAPENEM	AMR
1891	WP_109545050.1	NG_057456.1	blaCRH	blaCRH-2	carbapenem-hydrolyzing class A beta-lactamase CRH-2	873	1..873	BETA-LACTAM	CARBAPENEM	AMR
1892	WP_109545049.1	NG_057455.1	blaNDM	blaNDM-20	subclass B1 metallo-beta-lactamase NDM-20	813	1..813	BETA-LACTAM	CARBAPENEM	AMR
1893	WP_109545048.1	NG_057454.1	blaOXA	blaOXA-542	carbapenem-hydrolyzing class D beta-lactamase OXA-542	828	1..828	BETA-LACTAM	CARBAPENEM	AMR
1894	WP_011550565.1	NG_057453.1	blaMYX	blaMYX-1	subclass B1 metallo-beta-lactamase MYX-1	786	101..886	BETA-LACTAM	CARBAPENEM	AMR
1895	WP_109545047.1	NG_057452.1	qnrB	qnrB82	quinolone resistance pentapeptide repeat protein QnrB82	645	101..745	QUINOLONE	QUINOLONE	AMR
1896	WP_109545046.1	NG_057451.1	qnrB	qnrB81	quinolone resistance pentapeptide repeat protein QnrB81	645	101..745	QUINOLONE	QUINOLONE	AMR
1897	WP_065908739.1	NG_057450.1	qnrB	qnrB91	quinolone resistance pentapeptide repeat protein QnrB91	645	101..745	QUINOLONE	QUINOLONE	AMR
1898	WP_109545045.1	NG_057448.1	qnrD	qnrD3	quinolone resistance pentapeptide repeat protein QnrD3	645	1..645	QUINOLONE	QUINOLONE	AMR
1899	WP_109545044.1	NG_057447.1	blaKPC	blaKPC-34	carbapenem-hydrolyzing class A beta-lactamase KPC-34	906	1..906	BETA-LACTAM	CARBAPENEM	AMR
1900	WP_038333643.1	NG_057443.1	blaEBR	blaEBR-2	subclass B1 metallo-beta-lactamase EBR-2	708	1..708	BETA-LACTAM	CARBAPENEM	AMR
1901	WP_043942497.1	NG_057439.1	blaPST	blaPST-1	subclass B1 metallo-beta-lactamase PST-1	729	101..829	BETA-LACTAM	CARBAPENEM	AMR
1902	WP_041258349.1	NG_057437.1	blaFIA	blaFIA-1	subclass B1 metallo-beta-lactamase FIA-1	750	101..850	BETA-LACTAM	CARBAPENEM	AMR
1903	WP_013992183.1	NG_057434.1	blaZOG	blaZOG-1	subclass B1 metallo-beta-lactamase ZOG-1	744	101..844	BETA-LACTAM	CARBAPENEM	AMR
1904	WP_026025287.1	NG_057427.1	blaALI	blaALI-1	subclass B1 metallo-beta-lactamase ALI-1	738	101..838	BETA-LACTAM	CARBAPENEM	AMR
1905	WP_041449074.1	NG_057424.1	blaANA	blaANA-1	subclass B1 metallo-beta-lactamase ANA-1	768	101..868	BETA-LACTAM	CARBAPENEM	AMR
1906	WP_109545039.1	NG_057419.1	blaSTA	blaSTA-1	subclass B1 metallo-beta-lactamase STA-1	786	101..886	BETA-LACTAM	CARBAPENEM	AMR
1907	WP_011339581.1	NG_056490.1	blaRHO		RHO family class C beta-lactamase	1143	101..1243	BETA-LACTAM	BETA-LACTAM	AMR
1908	WP_012698469.1	NG_056488.1	blaLHK	blaLHK-7	class C beta-lactamase LHK-7	1173	1..1173	BETA-LACTAM	BETA-LACTAM	AMR
1909	WP_104531869.1	NG_056487.1	blaLHK	blaLHK-6	class C beta-lactamase LHK-6	1173	1..1173	BETA-LACTAM	BETA-LACTAM	AMR
1910	WP_104531868.1	NG_056486.1	blaLHK	blaLHK-5	class C beta-lactamase LHK-5	1173	1..1173	BETA-LACTAM	BETA-LACTAM	AMR
1911	WP_104531867.1	NG_056485.1	blaLHK	blaLHK-4	class C beta-lactamase LHK-4	1173	1..1173	BETA-LACTAM	BETA-LACTAM	AMR
1912	WP_104531866.1	NG_056484.1	blaLHK	blaLHK-3	class C beta-lactamase LHK-3	1173	1..1173	BETA-LACTAM	BETA-LACTAM	AMR
1913	WP_104531865.1	NG_056483.1	blaLHK	blaLHK-2	class C beta-lactamase LHK-2	1170	1..1170	BETA-LACTAM	BETA-LACTAM	AMR
1914	WP_081666691.1	NG_056482.1	blaLHK	blaLHK-1	class C beta-lactamase LHK-1	1167	1..1167	BETA-LACTAM	BETA-LACTAM	AMR
1915	WP_104531864.1	NG_056481.1	blaBUT	blaBUT-2	class C beta-lactamase BUT-2	1152	101..1252	BETA-LACTAM	BETA-LACTAM	AMR
1916	WP_104531863.1	NG_056480.1	blaBUT	blaBUT-1	class C beta-lactamase BUT-1	1152	101..1252	BETA-LACTAM	BETA-LACTAM	AMR
1917	WP_012263521.1	NG_056478.1	mupA		mupirocin-resistant isoleucine--tRNA ligase MupA	3075	101..3175	MUPIROCIN	MUPIROCIN	AMR
1918	WP_104009862.1	NG_056425.1	blaPDC	blaPDC-233	class C beta-lactamase PDC-233	1194	1..1194	BETA-LACTAM	CEPHALOSPORIN	AMR
1919	WP_104009861.1	NG_056424.1	blaPDC	blaPDC-232	class C beta-lactamase PDC-232	1194	1..1194	BETA-LACTAM	CEPHALOSPORIN	AMR
1920	WP_104009860.1	NG_056423.1	blaPDC	blaPDC-231	class C beta-lactamase PDC-231	1185	1..1185	BETA-LACTAM	CEPHALOSPORIN	AMR
1921	WP_104009859.1	NG_056422.1	blaPDC	blaPDC-230	class C beta-lactamase PDC-230	1194	1..1194	BETA-LACTAM	CEPHALOSPORIN	AMR
1922	WP_104009858.1	NG_056421.1	blaPDC	blaPDC-229	class C beta-lactamase PDC-229	1194	1..1194	BETA-LACTAM	CEPHALOSPORIN	AMR
1923	WP_104009857.1	NG_056420.1	blaPDC	blaPDC-228	class C beta-lactamase PDC-228	1194	1..1194	BETA-LACTAM	CEPHALOSPORIN	AMR
1924	WP_104009856.1	NG_056419.1	blaPDC	blaPDC-227	class C beta-lactamase PDC-227	1194	1..1194	BETA-LACTAM	CEPHALOSPORIN	AMR
1925	WP_104009855.1	NG_056418.1	blaTEM	blaTEM-231	class A beta-lactamase TEM-231	861	1..861	BETA-LACTAM	BETA-LACTAM	AMR
1926	WP_104009854.1	NG_056417.1	blaTEM	blaTEM-230	class A beta-lactamase TEM-230	861	1..861	BETA-LACTAM	BETA-LACTAM	AMR
1927	WP_080699425.1	NG_056416.1	blaTEM	blaTEM-229	class A beta-lactamase TEM-229	861	1..861	BETA-LACTAM	BETA-LACTAM	AMR
1928	WP_104009853.1	NG_056415.1	blaOXA	blaOXA-575	OXA-214 family carbapenem-hydrolyzing class D beta-lactamase OXA-575	828	1..828	BETA-LACTAM	CARBAPENEM	AMR
1929	WP_104009852.1	NG_056414.1	blaIMP	blaIMP-71	subclass B1 metallo-beta-lactamase IMP-71	741	1..741	BETA-LACTAM	CARBAPENEM	AMR
1930	WP_104009851.1	NG_056413.1	mcr-7	mcr-7.1	phosphoethanolamine--lipid A transferase MCR-7.1	1620	101..1720	COLISTIN	COLISTIN	AMR
1931	WP_104009850.1	NG_056412.1	mcr-1	mcr-1.12	phosphoethanolamine--lipid A transferase MCR-1.12	1626	1..1626	COLISTIN	COLISTIN	AMR
1932	WP_104009849.1	NG_056410.1	blaCMY	blaCMY-156	class C beta-lactamase CMY-156	1146	1..1146	BETA-LACTAM	CEPHALOSPORIN	AMR
1933	WP_104009848.1	NG_056409.1	blaCTX-M	blaCTX-M-187	class A extended-spectrum beta-lactamase CTX-M-187	876	1..876	BETA-LACTAM	CEPHALOSPORIN	AMR
1934	WP_104009847.1	NG_056408.1	blaCTX-M	blaCTX-M-178	class A extended-spectrum beta-lactamase CTX-M-178	876	1..876	BETA-LACTAM	CEPHALOSPORIN	AMR
1935	WP_104009846.1	NG_056405.1	blaVIM	blaVIM-56	subclass B1 metallo-beta-lactamase VIM-56	801	1..801	BETA-LACTAM	CARBAPENEM	AMR
1936	WP_104009844.1	NG_056403.1	blaPDC	blaPDC-248	class C beta-lactamase PDC-248	1194	1..1194	BETA-LACTAM	CEPHALOSPORIN	AMR
1937	WP_104009843.1	NG_056402.1	blaPDC	blaPDC-247	class C beta-lactamase PDC-247	1194	1..1194	BETA-LACTAM	CEPHALOSPORIN	AMR
1938	WP_104009842.1	NG_056401.1	blaPDC	blaPDC-246	class C beta-lactamase PDC-246	1194	1..1194	BETA-LACTAM	CEPHALOSPORIN	AMR
1939	WP_104009841.1	NG_056399.1	blaPDC	blaPDC-244	class C beta-lactamase PDC-244	1170	1..1170	BETA-LACTAM	CEPHALOSPORIN	AMR
1940	WP_104009840.1	NG_056398.1	blaPDC	blaPDC-243	class C beta-lactamase PDC-243	1215	1..1215	BETA-LACTAM	CEPHALOSPORIN	AMR
1941	WP_104009839.1	NG_056397.1	blaPDC	blaPDC-242	class C beta-lactamase PDC-242	1194	1..1194	BETA-LACTAM	CEPHALOSPORIN	AMR
1942	WP_104009838.1	NG_056396.1	blaPDC	blaPDC-241	class C beta-lactamase PDC-241	1194	1..1194	BETA-LACTAM	CEPHALOSPORIN	AMR
1943	WP_034035338.1	NG_056395.1	blaPDC	blaPDC-240	class C beta-lactamase PDC-240	1194	1..1194	BETA-LACTAM	CEPHALOSPORIN	AMR
1944	WP_104009837.1	NG_056394.1	blaPDC	blaPDC-239	class C beta-lactamase PDC-239	1194	1..1194	BETA-LACTAM	CEPHALOSPORIN	AMR
1945	WP_104009836.1	NG_056393.1	blaPDC	blaPDC-238	class C beta-lactamase PDC-238	1194	1..1194	BETA-LACTAM	CEPHALOSPORIN	AMR
1946	WP_104009835.1	NG_056392.1	blaPDC	blaPDC-237	class C beta-lactamase PDC-237	1194	1..1194	BETA-LACTAM	CEPHALOSPORIN	AMR
1947	WP_104009834.1	NG_056391.1	blaPDC	blaPDC-236	class C beta-lactamase PDC-236	1182	1..1182	BETA-LACTAM	CEPHALOSPORIN	AMR
1948	WP_104009833.1	NG_056390.1	blaPDC	blaPDC-235	class C beta-lactamase PDC-235	1194	1..1194	BETA-LACTAM	CEPHALOSPORIN	AMR
1949	WP_104009832.1	NG_056389.1	blaPDC	blaPDC-234	class C beta-lactamase PDC-234	1194	1..1194	BETA-LACTAM	CEPHALOSPORIN	AMR
1950	WP_104009831.1	NG_056387.1	blaPER	blaPER-11	class A extended-spectrum beta-lactamase PER-11	927	101..1027	BETA-LACTAM	CEPHALOSPORIN	AMR
1951	WP_011987126.1	NG_055643.1	cfr		Cfr family 23S rRNA (adenine(2503)-C(8))-methyltransferase	1035	101..1135	MACROLIDE/LINCOSAMIDE/STREPTOGRAMIN	MACROLIDE/LINCOSAMIDE/STREPTOGRAMIN	AMR
1952	WP_099156047.1	NG_055661.1	mcr-3	mcr-3.7	phosphoethanolamine--lipid A transferase MCR-3.7	1626	94..1719	COLISTIN	COLISTIN	AMR
1953	WP_047570454.1	NG_052420.1	aac(6')		aminoglycoside 6'-N-acetyltransferase	441	101..541	AMINOGLYCOSIDE	AMINOGLYCOSIDE	AMR
1954	WP_071846333.1	NG_052419.1	aac(6')		aminoglycoside 6'-N-acetyltransferase	441	101..541	AMINOGLYCOSIDE	AMINOGLYCOSIDE	AMR
1955	WP_071846275.1	NG_052320.1	aadA1		ANT(3'')-Ia family aminoglycoside nucleotidyltransferase AadA1	792	101..892	AMINOGLYCOSIDE	STREPTOMYCIN	AMR
1956	WP_032735535.1	NG_050780.1	blaLEN	blaLEN-9	class A beta-lactamase LEN-9	861	101..961	BETA-LACTAM	BETA-LACTAM	AMR
1957	WP_109545034.1	NG_050483.1	qnrB	qnrB22	quinolone resistance pentapeptide repeat protein QnrB22	645	4..648	QUINOLONE	QUINOLONE	AMR
1958	WP_109545032.1	NG_050471.1	qnrB	qnrB11	quinolone resistance pentapeptide repeat protein QnrB11	645	4..648	QUINOLONE	QUINOLONE	AMR
1959	WP_002349981.1	NG_050395.1	cfr(B)		23S rRNA (adenine(2503)-C(8))-methyltransferase Cfr(B)	1050	101..1150	MACROLIDE/LINCOSAMIDE/STREPTOGRAMIN	MACROLIDE/LINCOSAMIDE/STREPTOGRAMIN	AMR
1960	WP_043155783.1	NG_049314.1	blaMOX	blaMOX-12	CMY-1/MOX family class C beta-lactamase MOX-12	1152	101..1252	BETA-LACTAM	CEPHALOSPORIN	AMR
1961	WP_032097955.1	NG_049072.1	blaDHA	blaDHA-4	class C beta-lactamase DHA-4	1140	101..1240	BETA-LACTAM	CEPHALOSPORIN	AMR
1962	WP_063855569.1	NG_048113.1	sul2		sulfonamide-resistant dihydropteroate synthase Sul2	816	101..916	SULFONAMIDE	SULFONAMIDE	AMR
1963	WP_063854808.1	NG_048055.1	qnrS	qnrS10	quinolone resistance pentapeptide repeat protein QnrS10	657	1..657	QUINOLONE	QUINOLONE	AMR
1964	WP_006027381.1	NG_048032.1	penI		PenI family class A extended-spectrum beta-lactamase	885	101..985	BETA-LACTAM	BETA-LACTAM	AMR
1965	WP_004918308.1	NG_047226.1	aac(2')-Ia		aminoglycoside N-acetyltransferase AAC(2')-Ia	537	101..637	AMINOGLYCOSIDE	GENTAMICIN/TOBRAMCYIN	AMR
1966	WP_031847165.1	NG_048749.2	blaCARB	blaCARB-46	carbenicillin-hydrolyzing class A beta-lactamase CARB-46	852	101..952	BETA-LACTAM	BETA-LACTAM	AMR
1967	WP_011018369.1	NG_056191.1	erm(B)		23S rRNA (adenine(2058)-N(6))-methyltransferase Erm(B)	753	101..853	MACROLIDE	MACROLIDE	AMR
1968	WP_102607465.1	NG_056184.1	mcr-3	mcr-3.11	phosphoethanolamine--lipid A transferase MCR-3.11	1626	1..1626	COLISTIN	COLISTIN	AMR
1969	WP_064808581.1	NG_056183.1	blaOXA	blaOXA-574	OXA-22 family class D beta-lactamase OXA-574	840	1..840	BETA-LACTAM	BETA-LACTAM	AMR
1970	WP_064808881.1	NG_056182.1	blaOXA	blaOXA-573	OXA-60 family carbapenem-hydrolyzing class D beta-lactamase OXA-573	816	1..816	BETA-LACTAM	CARBAPENEM	AMR
1971	WP_102607464.1	NG_056181.1	blaOXA	blaOXA-572	OXA-22 family class D beta-lactamase OXA-572	828	1..828	BETA-LACTAM	BETA-LACTAM	AMR
1972	WP_102607463.1	NG_056180.1	blaOXA	blaOXA-571	OXA-60 family carbapenem-hydrolyzing class D beta-lactamase OXA-571	816	1..816	BETA-LACTAM	CARBAPENEM	AMR
1973	WP_102607462.1	NG_056179.1	blaOXA	blaOXA-570	OXA-60 family carbapenem-hydrolyzing class D beta-lactamase OXA-570	816	1..816	BETA-LACTAM	CARBAPENEM	AMR
1974	WP_102607461.1	NG_056178.1	blaOXA	blaOXA-569	OXA-22 family class D beta-lactamase OXA-569	840	1..840	BETA-LACTAM	BETA-LACTAM	AMR
1975	WP_102607460.1	NG_056177.1	blaGES	blaGES-34	class A beta-lactamase GES-34	864	1..864	BETA-LACTAM	CEPHALOSPORIN	AMR
1976	WP_102607459.1	NG_056176.1	blaIMP	blaIMP-70	subclass B1 metallo-beta-lactamase IMP-70	741	1..741	BETA-LACTAM	CARBAPENEM	AMR
1977	WP_102607458.1	NG_056175.1	blaADC	blaADC-170	class C beta-lactamase ADC-170	1152	1..1152	BETA-LACTAM	CEPHALOSPORIN	AMR
1978	WP_102607457.1	NG_056174.1	sul4		sulfonamide-resistant dihydropteroate synthase Sul4	864	101..964	SULFONAMIDE	SULFONAMIDE	AMR
1979	WP_102607456.1	NG_056173.1	blaCTX-M	blaCTX-M-207	class A extended-spectrum beta-lactamase CTX-M-207	876	101..976	BETA-LACTAM	CEPHALOSPORIN	AMR
1980	WP_001211212.1	NG_056172.1	blaADC	blaADC-169	class C beta-lactamase ADC-169	1152	1..1152	BETA-LACTAM	CEPHALOSPORIN	AMR
1981	WP_102607455.1	NG_056171.1	blaCTX-M	blaCTX-M-206	class A extended-spectrum beta-lactamase CTX-M-206	876	1..876	BETA-LACTAM	CEPHALOSPORIN	AMR
1982	WP_102607454.1	NG_056169.1	blaCTX-M	blaCTX-M-146	class A extended-spectrum beta-lactamase CTX-M-146	876	101..976	BETA-LACTAM	CEPHALOSPORIN	AMR
1983	WP_102607453.1	NG_056168.1	blaTEM	blaTEM-9	class A extended-spectrum beta-lactamase TEM-9	861	1..861	BETA-LACTAM	CEPHALOSPORIN	AMR
1984	WP_102607452.1	NG_056166.1	blaCTX-M	blaCTX-M-192	class A extended-spectrum beta-lactamase CTX-M-192	876	1..876	BETA-LACTAM	CEPHALOSPORIN	AMR
1985	WP_102607451.1	NG_056165.1	blaCTX-M	blaCTX-M-191	class A extended-spectrum beta-lactamase CTX-M-191	876	1..876	BETA-LACTAM	CEPHALOSPORIN	AMR
1986	WP_032071188.1	NG_056164.1	blaADC	blaADC-173	class C beta-lactamase ADC-173	1155	101..1255	BETA-LACTAM	CEPHALOSPORIN	AMR
1987	WP_031961878.1	NG_056163.1	blaADC	blaADC-171	class C beta-lactamase ADC-171	1155	101..1255	BETA-LACTAM	CEPHALOSPORIN	AMR
1988	WP_032027415.1	NG_056162.1	blaADC	blaADC-172	class C beta-lactamase ADC-172	1155	101..1255	BETA-LACTAM	CEPHALOSPORIN	AMR
1989	WP_063857839.1	NG_056111.1	blaPSE	blaCARB-12	PSE family carbenicillin-hydrolyzing class A beta-lactamase CARB-12	867	101..967	BETA-LACTAM	BETA-LACTAM	AMR
1990	WP_049554487.1	NG_056046.1	tetB(60)		tetracycline efflux ABC transporter Tet(60) subunit B	1740	1..1740	TETRACYCLINE	TETRACYCLINE	AMR
1991	WP_100931730.1	NG_056045.1	tetA(60)		tetracycline efflux ABC transporter Tet(60) subunit A	1740	1..1740	TETRACYCLINE	TETRACYCLINE	AMR
1992	WP_042846365.1	NG_056044.1	tet(59)		tetracycline efflux MFS transporter Tet(59)	1203	101..1303	TETRACYCLINE	TETRACYCLINE	AMR
1993	WP_063840280.1	NG_056043.1	aac(6')-Ib		AAC(6')-Ib family aminoglycoside 6'-N-acetyltransferase	555	5..559	AMINOGLYCOSIDE	AMIKACIN/KANAMYCIN/TOBRAMYCIN	AMR
1994	WP_099982811.1	NG_055779.1	tet(54)		tetracycline destructase Tet(54)	1167	1..1167	TETRACYCLINE	TETRACYCLINE	AMR
1995	WP_099982810.1	NG_055778.1	tet(53)		tetracycline destructase Tet(53)	1164	1..1164	TETRACYCLINE	TETRACYCLINE	AMR
1996	WP_099982809.1	NG_055777.1	tet(52)		tetracycline destructase Tet(52)	1173	1..1173	TETRACYCLINE	TETRACYCLINE	AMR
1997	WP_099982808.1	NG_055776.1	tet(51)		tetracycline destructase Tet(51)	1164	1..1164	TETRACYCLINE	TETRACYCLINE	AMR
1998	WP_099982807.1	NG_055775.1	tet(50)		tetracycline destructase Tet(50)	1167	1..1167	TETRACYCLINE	TETRACYCLINE	AMR
1999	WP_099982806.1	NG_055774.1	tet(49)		tetracycline destructase Tet(49)	1164	1..1164	TETRACYCLINE	TETRACYCLINE	AMR
[truncated: 3,805 more rows]

## Sheet: backgrounds
Bytes	Run	Assay Type	AvgSpotLen	Bases	BioProject	BioSample	BioSampleModel	Center Name	Collection_Date	Consent	DATASTORE filetype	DATASTORE provider	DATASTORE region	env_broad_scale	env_local_scale	env_medium	Experiment	geo_loc_name_country	geo_loc_name_country_continent	geo_loc_name	Host_disease	Host	Instrument	lat_lon	Library Name	LibraryLayout	LibrarySelection	LibrarySource	Organism	Platform	ReleaseDate	replicate	samp_mat_process	Sample Name	SRA Study	alias	atopy	Description	ENA_CHECKLIST	ENA-FIRST-PUBLIC (run)	ENA-LAST-UPDATE (run)	environment_(biome)	environment_(feature)	environment_(material)	geographic_location_(country_and/or_sea)	geographic_location_(latitude)	geographic_location_(longitude)	human_gut_environmental_package	INSDC_center_alias
5.09140402429907	SRR12325501	WGS	290.0	12714788100.0	PRJNA648321	SAMN15638327	MIMARKS.survey,MIGS/MIMS/MIMARKS.human-gut	BIOASTER	2017-01-19	public	sra,fastq	gs,ncbi,s3	ncbi.public,gs.US,s3.us-east-1	human gut microbiome	human gut microbiome	human gut microbiome	SRX8825985	France	Europe	France: Lyon	Healthy	Homo sapiens	NextSeq 500	45.43 N 4.49 E	S-QQ-13-1-SMS	PAIRED	RANDOM	GENOMIC	human gut metagenome	ILLUMINA	1595635200.0	Replicate 1 for sample 13	Stools Processing Device (bioMerieux) in combination with QIAamp Fast DNA Stool kit (Qiagen)	S-QQ-13-1	SRP273580
6.04051145514019	SRR12325795	WGS	287.0	14982104001.0	PRJNA648321	SAMN15638271	MIMARKS.survey,MIGS/MIMS/MIMARKS.human-gut	BIOASTER	2017-01-19	public	fastq,sra	gs,ncbi,s3	ncbi.public,gs.US,s3.us-east-1	human gut microbiome	human gut microbiome	human gut microbiome	SRX8825691	France	Europe	France: Lyon	Healthy	Homo sapiens	NextSeq 500	45.43 N 4.49 E	S-DQ-13-1-SMS	PAIRED	RANDOM	GENOMIC	human gut metagenome	ILLUMINA	1595635200.0	Replicate 1 for sample 13	Stools Processing Device (bioMerieux) in combination with DNeasy PowerLyzer PowerSoil kit (Qiagen)	S-DQ-13-1	SRP273580
3.43951220373832	SRR12325834	WGS	291.0	8868495537.0	PRJNA648321	SAMN15638502	MIMARKS.survey,MIGS/MIMS/MIMARKS.human-gut	BIOASTER	2017-01-20	public	fastq,sra	gs,ncbi,s3	gs.US,s3.us-east-1,ncbi.public	human gut microbiome	human gut microbiome	human gut microbiome	SRX8826156	France	Europe	France: Lyon	Healthy	Homo sapiens	NextSeq 500	45.43 N 4.49 E	DQ-15-3-SMS	PAIRED	RANDOM	GENOMIC	human gut metagenome	ILLUMINA	1595635200.0	Replicate 3 for sample 15	DNeasy PowerLyzer PowerSoil kit (Qiagen)	DQ-15-3	SRP273580
5.90493708598131	SRR12325845	WGS	236.0	14873638402.0	PRJNA648321	SAMN15638494	MIMARKS.survey,MIGS/MIMS/MIMARKS.human-gut	BIOASTER	2017-01-19	public	fastq,sra	gs,ncbi,s3	ncbi.public,s3.us-east-1,gs.US	human gut microbiome	human gut microbiome	human gut microbiome	SRX8826145	France	Europe	France: Lyon	Healthy	Homo sapiens	NextSeq 500	45.43 N 4.49 E	DQ-13-1-SMS	PAIRED	RANDOM	GENOMIC	human gut metagenome	ILLUMINA	1595635200.0	Replicate 1 for sample 13	DNeasy PowerLyzer PowerSoil kit (Qiagen)	DQ-13-1	SRP273580
5.19049447009346	SRR12325487	WGS	277.0	13780464822.0	PRJNA648321	SAMN15638539	MIMARKS.survey,MIGS/MIMS/MIMARKS.human-gut	BIOASTER	2017-01-21	public	sra,fastq	gs,ncbi,s3	ncbi.public,gs.US,s3.us-east-1	human gut microbiome	human gut microbiome	human gut microbiome	SRX8825999	France	Europe	France: Lyon	Healthy	Homo sapiens	NextSeq 500	45.43 N 4.49 E	QQ-8-1-SMS	PAIRED	RANDOM	GENOMIC	human gut metagenome	ILLUMINA	1595635200.0	Replicate 1 for sample 8	QIAamp Fast DNA Stool kit (Qiagen)	QQ-8-1	SRP273580
3.75056521121495	SRR12325490	WGS	294.0	9597458910.0	PRJNA648321	SAMN15638333	MIMARKS.survey,MIGS/MIMS/MIMARKS.human-gut	BIOASTER	2017-01-20	public	fastq,sra	ncbi,gs,s3	s3.us-east-1,ncbi.public,gs.US	human gut microbiome	human gut microbiome	human gut microbiome	SRX8825996	France	Europe	France: Lyon	Healthy	Homo sapiens	NextSeq 500	45.43 N 4.49 E	S-QQ-15-1-SMS	PAIRED	RANDOM	GENOMIC	human gut metagenome	ILLUMINA	1595635200.0	Replicate 1 for sample 15	Stools Processing Device (bioMerieux) in combination with QIAamp Fast DNA Stool kit (Qiagen)	S-QQ-15-1	SRP273580
5.42372234859813	SRR12325542	WGS	286.0	13693199316.0	PRJNA648321	SAMN15638551	MIMARKS.survey,MIGS/MIMS/MIMARKS.human-gut	BIOASTER	2017-01-19	public	fastq,sra	gs,ncbi,s3	ncbi.public,gs.US,s3.us-east-1	human gut microbiome	human gut microbiome	human gut microbiome	SRX8825944	France	Europe	France: Lyon	Healthy	Homo sapiens	NextSeq 500	45.43 N 4.49 E	QQ-13-1-SMS	PAIRED	RANDOM	GENOMIC	human gut metagenome	ILLUMINA	1595635200.0	Replicate 1 for sample 13	QIAamp Fast DNA Stool kit (Qiagen)	QQ-13-1	SRP273580
4.57385130560748	SRR12325596	WGS	293.0	11643315196.0	PRJNA648321	SAMN15638483	MIMARKS.survey,MIGS/MIMS/MIMARKS.human-gut	BIOASTER	2017-01-21	public	fastq,sra	gs,ncbi,s3	ncbi.public,gs.US,s3.us-east-1	human gut microbiome	human gut microbiome	human gut microbiome	SRX8825890	France	Europe	France: Lyon	Healthy	Homo sapiens	NextSeq 500	45.43 N 4.49 E	DQ-8-1-SMS	PAIRED	RANDOM	GENOMIC	human gut metagenome	ILLUMINA	1595635200.0	Replicate 1 for sample 8	DNeasy PowerLyzer PowerSoil kit (Qiagen)	DQ-8-1	SRP273580
4.67215841962617	SRR12325619	WGS	291.0	11855830217.0	PRJNA648321	SAMN15638260	MIMARKS.survey,MIGS/MIMS/MIMARKS.human-gut	BIOASTER	2017-01-21	public	fastq,sra	gs,ncbi,s3	ncbi.public,gs.US,s3.us-east-1	human gut microbiome	human gut microbiome	human gut microbiome	SRX8825867	France	Europe	France: Lyon	Healthy	Homo sapiens	NextSeq 500	45.43 N 4.49 E	S-DQ-8-1-SMS	PAIRED	RANDOM	GENOMIC	human gut metagenome	ILLUMINA	1595635200.0	Replicate 1 for sample 8	Stools Processing Device (bioMerieux) in combination with DNeasy PowerLyzer PowerSoil kit (Qiagen)	S-DQ-8-1	SRP273580
3.92745888130841	SRR12325686	WGS	290.0	10473994194.0	PRJNA648321	SAMN15638613	MIMARKS.survey,MIGS/MIMS/MIMARKS.human-gut	BIOASTER	2017-01-20	public	fastq,sra	gs,ncbi,s3	gs.US,s3.us-east-1,ncbi.public	human gut microbiome	human gut microbiome	human gut microbiome	SRX8825800	France	Europe	France: Lyon	Healthy	Homo sapiens	NextSeq 500	45.43 N 4.49 E	Z-15-1-SMS	PAIRED	RANDOM	GENOMIC	human gut metagenome	ILLUMINA	1595635200.0	Replicate 1 for sample 15	ZymoBIOMICS DNA Mini kit (ZymoResearch)	Z-15-1	SRP273580
5.82594658037383	SRR12325687	WGS	292.0	15047850898.0	PRJNA648321	SAMN15638427	MIMARKS.survey,MIGS/MIMS/MIMARKS.human-gut	BIOASTER	2017-01-21	public	fastq,sra	gs,ncbi,s3	ncbi.public,gs.US,s3.us-east-1	human gut microbiome	human gut microbiome	human gut microbiome	SRX8825799	France	Europe	France: Lyon	Healthy	Homo sapiens	NextSeq 500	45.43 N 4.49 E	MN-8-1-SMS	PAIRED	RANDOM	GENOMIC	human gut metagenome	ILLUMINA	1595635200.0	Replicate 1 for sample 8	NucleoSpin Soil kit (Macherey-Nagel)	MN-8-1	SRP273580
4.93978418037383	SRR12325716	WGS	287.0	12567464680.0	PRJNA648321	SAMN15638439	MIMARKS.survey,MIGS/MIMS/MIMARKS.human-gut	BIOASTER	2017-01-19	public	fastq,sra	gs,ncbi,s3	ncbi.public,gs.US,s3.us-east-1	human gut microbiome	human gut microbiome	human gut microbiome	SRX8825770	France	Europe	France: Lyon	Healthy	Homo sapiens	NextSeq 500	45.43 N 4.49 E	MN-13-1-SMS	PAIRED	RANDOM	GENOMIC	human gut metagenome	ILLUMINA	1595635200.0	Replicate 1 for sample 13	NucleoSpin Soil kit (Macherey-Nagel)	MN-13-1	SRP273580
3.84845898878505	SRR12325756	WGS	295.0	9995020038.0	PRJNA648321	SAMN15638389	MIMARKS.survey,MIGS/MIMS/MIMARKS.human-gut	BIOASTER	2017-01-20	public	fastq,sra	gs,ncbi,s3	ncbi.public,gs.US,s3.us-east-1	human gut microbiome	human gut microbiome	human gut microbiome	SRX8825730	France	Europe	France: Lyon	Healthy	Homo sapiens	NextSeq 500	45.43 N 4.49 E	S-Z-15-1-SMS	PAIRED	RANDOM	GENOMIC	human gut metagenome	ILLUMINA	1595635200.0	Replicate 1 for sample 15	Stools Processing Device (bioMerieux) in combination with ZymoBIOMICS DNA Mini kit (ZymoResearch)	S-Z-15-1	SRP273580
4.68149561401869	SRR12325767	WGS	289.0	11691254640.0	PRJNA648321	SAMN15638385	MIMARKS.survey,MIGS/MIMS/MIMARKS.human-gut	BIOASTER	2017-01-19	public	fastq,sra	gs,ncbi,s3	ncbi.public,gs.US,s3.us-east-1	human gut microbiome	human gut microbiome	human gut microbiome	SRX8825719	France	Europe	France: Lyon	Healthy	Homo sapiens	NextSeq 500	45.43 N 4.49 E	S-Z-13-3-SMS	PAIRED	RANDOM	GENOMIC	human gut metagenome	ILLUMINA	1595635200.0	Replicate 3 for sample 13	Stools Processing Device (bioMerieux) in combination with ZymoBIOMICS DNA Mini kit (ZymoResearch)	S-Z-13-3	SRP273580
4.19618928130841	SRR12325862	WGS	292.0	10754426992.0	PRJNA648321	SAMN15638596	MIMARKS.survey,MIGS/MIMS/MIMARKS.human-gut	BIOASTER	2017-01-21	public	fastq,sra	gs,ncbi,s3	gs.US,s3.us-east-1,ncbi.public	human gut microbiome	human gut microbiome	human gut microbiome	SRX8826128	France	Europe	France: Lyon	Healthy	Homo sapiens	NextSeq 500	45.43 N 4.49 E	Z-8-1-SMS	PAIRED	RANDOM	GENOMIC	human gut metagenome	ILLUMINA	1595635200.0	Replicate 1 for sample 8	ZymoBIOMICS DNA Mini kit (ZymoResearch)	Z-8-1	SRP273580
6.26310447663551	SRR12325872	WGS	290.0	16275577090.0	PRJNA648321	SAMN15638372	MIMARKS.survey,MIGS/MIMS/MIMARKS.human-gut	BIOASTER	2017-01-21	public	sra,fastq	gs,ncbi,s3	ncbi.public,gs.US,s3.us-east-1	human gut microbiome	human gut microbiome	human gut microbiome	SRX8826118	France	Europe	France: Lyon	Healthy	Homo sapiens	NextSeq 500	45.43 N 4.49 E	S-Z-8-1-SMS	PAIRED	RANDOM	GENOMIC	human gut metagenome	ILLUMINA	1595635200.0	Replicate 1 for sample 8	Stools Processing Device (bioMerieux) in combination with ZymoBIOMICS DNA Mini kit (ZymoResearch)	S-Z-8-1	SRP273580
6.63464440934579	SRR12325968	WGS	291.0	16376489727.0	PRJNA648321	SAMN15638216	MIMARKS.survey,MIGS/MIMS/MIMARKS.human-gut	BIOASTER	2017-01-19	public	fastq,sra	gs,ncbi,s3	ncbi.public,gs.US,s3.us-east-1	human gut microbiome	human gut microbiome	human gut microbiome	SRX8826022	France	Europe	France: Lyon	Healthy	Homo sapiens	NextSeq 500	45.43 N 4.49 E	S-MN-13-2-SMS	PAIRED	RANDOM	GENOMIC	human gut metagenome	ILLUMINA	1595635200.0	Replicate 2 for sample 13	Stools Processing Device (bioMerieux) in combination with NucleoSpin Soil kit (Macherey-Nagel)	S-MN-13-2	SRP273580
4.43077921495327	SRR12325531	WGS	288.0	11786415956.0	PRJNA648321	SAMN15638557	MIMARKS.survey,MIGS/MIMS/MIMARKS.human-gut	BIOASTER	2017-01-20	public	sra,fastq	gs,ncbi,s3	ncbi.public,gs.US,s3.us-east-1	human gut microbiome	human gut microbiome	human gut microbiome	SRX8825955	France	Europe	France: Lyon	Healthy	Homo sapiens	NextSeq 500	45.43 N 4.49 E	QQ-15-1-SMS	PAIRED	RANDOM	GENOMIC	human gut metagenome	ILLUMINA	1595635200.0	Replicate 1 for sample 15	QIAamp Fast DNA Stool kit (Qiagen)	QQ-15-1	SRP273580
4.03202203551402	SRR12325677	WGS	295.0	10520760908.0	PRJNA648321	SAMN15638221	MIMARKS.survey,MIGS/MIMS/MIMARKS.human-gut	BIOASTER	2017-01-20	public	sra,fastq	ncbi,s3,gs	ncbi.public,gs.US,s3.us-east-1	human gut microbiome	human gut microbiome	human gut microbiome	SRX8825809	France	Europe	France: Lyon	Healthy	Homo sapiens	NextSeq 500	45.43 N 4.49 E	S-MN-15-1-SMS	PAIRED	RANDOM	GENOMIC	human gut metagenome	ILLUMINA	1595635200.0	Replicate 1 for sample 15	Stools Processing Device (bioMerieux) in combination with NucleoSpin Soil kit (Macherey-Nagel)	S-MN-15-1	SRP273580
5.90500245794393	SRR12325698	WGS	286.0	14719442458.0	PRJNA648321	SAMN15638609	MIMARKS.survey,MIGS/MIMS/MIMARKS.human-gut	BIOASTER	2017-01-19	public	sra,fastq	gs,ncbi,s3	ncbi.public,gs.US,s3.us-east-1	human gut microbiome	human gut microbiome	human gut microbiome	SRX8825788	France	Europe	France: Lyon	Healthy	Homo sapiens	NextSeq 500	45.43 N 4.49 E	Z-13-3-SMS	PAIRED	RANDOM	GENOMIC	human gut metagenome	ILLUMINA	1595635200.0	Replicate 3 for sample 13	ZymoBIOMICS DNA Mini kit (ZymoResearch)	Z-13-3	SRP273580
3.36569513925234	SRR12325715	WGS	293.0	8735005894.0	PRJNA648321	SAMN15638445	MIMARKS.survey,MIGS/MIMS/MIMARKS.human-gut	BIOASTER	2017-01-20	public	fastq,sra	gs,ncbi,s3	ncbi.public,gs.US,s3.us-east-1	human gut microbiome	human gut microbiome	human gut microbiome	SRX8825771	France	Europe	France: Lyon	Healthy	Homo sapiens	NextSeq 500	45.43 N 4.49 E	MN-15-1-SMS	PAIRED	RANDOM	GENOMIC	human gut metagenome	ILLUMINA	1595635200.0	Replicate 1 for sample 15	NucleoSpin Soil kit (Macherey-Nagel)	MN-15-1	SRP273580
4.53655010280374	SRR12325784	WGS	292.0	11898252903.0	PRJNA648321	SAMN15638277	MIMARKS.survey,MIGS/MIMS/MIMARKS.human-gut	BIOASTER	2017-01-20	public	sra,fastq	gs,ncbi,s3	gs.US,s3.us-east-1,ncbi.public	human gut microbiome	human gut microbiome	human gut microbiome	SRX8825702	France	Europe	France: Lyon	Healthy	Homo sapiens	NextSeq 500	45.43 N 4.49 E	S-DQ-15-1-SMS	PAIRED	RANDOM	GENOMIC	human gut metagenome	ILLUMINA	1595635200.0	Replicate 1 for sample 15	Stools Processing Device (bioMerieux) in combination with DNeasy PowerLyzer PowerSoil kit (Qiagen)	S-DQ-15-1	SRP273580
5.24337560186916	SRR12325821	WGS	290.0	13585636002.0	PRJNA648321	SAMN15638315	MIMARKS.survey,MIGS/MIMS/MIMARKS.human-gut	BIOASTER	2017-01-21	public	sra,fastq	ncbi,s3,gs	gs.US,s3.us-east-1,ncbi.public	human gut microbiome	human gut microbiome	human gut microbiome	SRX8826169	France	Europe	France: Lyon	Healthy	Homo sapiens	NextSeq 500	45.43 N 4.49 E	S-QQ-8-1-SMS	PAIRED	RANDOM	GENOMIC	human gut metagenome	ILLUMINA	1595635200.0	Replicate 1 for sample 8	Stools Processing Device (bioMerieux) in combination with QIAamp Fast DNA Stool kit (Qiagen)	S-QQ-8-1	SRP273580
4.81778358691589	SRR12325913	WGS	294.0	12222160821.0	PRJNA648321	SAMN15638203	MIMARKS.survey,MIGS/MIMS/MIMARKS.human-gut	BIOASTER	2017-01-21	public	fastq,sra	gs,ncbi,s3	ncbi.public,s3.us-east-1,gs.US	human gut microbiome	human gut microbiome	human gut microbiome	SRX8826077	France	Europe	France: Lyon	Healthy	Homo sapiens	NextSeq 500	45.43 N 4.49 E	S-MN-8-1-SMS	PAIRED	RANDOM	GENOMIC	human gut metagenome	ILLUMINA	1595635200.0	Replicate 1 for sample 8	Stools Processing Device (bioMerieux) in combination with NucleoSpin Soil kit (Macherey-Nagel)	S-MN-8-1	SRP273580
0.283964996261682	ERR3277217	WGS	256.0	761520962.0	PRJEB32135	SAMEA5564297		UNIVERSITY OF BRITISH COLUMBIA	2009/2013	public	fastq,sra	gs,ena,ncbi,s3	ena,ncbi.public,gs.US,s3.us-east-1				ERX3304068	Canada	North America				NextSeq 500		unspecified	PAIRED	RANDOM	METAGENOMIC	human gut metagenome	ILLUMINA	1560297600.0			SAMEA5564297	ERP114775	AC003	control	Sample AC003\, subject 20673 at yr1 visit	ERC000015	18058.0	17998.0	terrestrial biome	human-associated habitat	human-associated habitat	Canada	49.2827	-123.1207	human-gut	UNIVERSITY OF BRITISH COLUMBIA
0.137754014018692	ERR3277220	WGS	217.0	383872474.0	PRJEB32135	SAMEA5564298		UNIVERSITY OF BRITISH COLUMBIA	2009/2013	public	sra,fastq	ena,gs,s3,ncbi	ena,ncbi.public,gs.US,s3.us-east-1				ERX3304071	Canada	North America				NextSeq 500		unspecified	PAIRED	RANDOM	METAGENOMIC	human gut metagenome	ILLUMINA	1560297600.0			SAMEA5564298	ERP114775	AC006	control	Sample AC006\, subject 20535 at yr1 visit	ERC000015	18058.0	17998.0	terrestrial biome	human-associated habitat	human-associated habitat	Canada	49.2827	-123.1207	human-gut	UNIVERSITY OF BRITISH COLUMBIA
0.124465441121495	ERR3277223	WGS	238.0	341239306.0	PRJEB32135	SAMEA5564299		UNIVERSITY OF BRITISH COLUMBIA	2009/2013	public	fastq,sra	ena,gs,ncbi,s3	ncbi.public,gs.US,s3.us-east-1,ena				ERX3304074	Canada	North America				NextSeq 500		unspecified	PAIRED	RANDOM	METAGENOMIC	human gut metagenome	ILLUMINA	1560297600.0			SAMEA5564299	ERP114775	AC010	control	Sample AC010\, subject 20673 at mo3 visit	ERC000015	18058.0	17998.0	terrestrial biome	human-associated habitat	human-associated habitat	Canada	49.2827	-123.1207	human-gut	UNIVERSITY OF BRITISH COLUMBIA
0.874500469158878	ERR3277225	WGS	301.0	2158572767.0	PRJEB32135	SAMEA5564300		UNIVERSITY OF BRITISH COLUMBIA	2009/2013	public	fastq,sra	ena,gs,ncbi,s3	ncbi.public,ena,gs.US,s3.us-east-1				ERX3304076	Canada	North America				NextSeq 500		unspecified	PAIRED	RANDOM	METAGENOMIC	human gut metagenome	ILLUMINA	1560297600.0			SAMEA5564300	ERP114775	AC013	control	Sample AC013\, subject 20566 at yr1 visit	ERC000015	18058.0	17998.0	terrestrial biome	human-associated habitat	human-associated habitat	Canada	49.2827	-123.1207	human-gut	UNIVERSITY OF BRITISH COLUMBIA
0.100479026168224	ERR3277251	WGS	215.0	273077721.0	PRJEB32135	SAMEA5564301		UNIVERSITY OF BRITISH COLUMBIA	2009/2013	public	fastq,sra	ena,gs,ncbi,s3	ncbi.public,ena,gs.US,s3.us-east-1				ERX3304102	Canada	North America				NextSeq 500		unspecified	PAIRED	RANDOM	METAGENOMIC	human gut metagenome	ILLUMINA	1560297600.0			SAMEA5564301	ERP114775	AC041	control	Sample AC041\, subject 20617 at yr1 visit	ERC000015	18058.0	17998.0	terrestrial biome	human-associated habitat	human-associated habitat	Canada	49.2827	-123.1207	human-gut	UNIVERSITY OF BRITISH COLUMBIA
0.525174777570093	ERR3277252	WGS	263.0	1444804600.0	PRJEB32135	SAMEA5564302		UNIVERSITY OF BRITISH COLUMBIA	2009/2013	public	fastq,sra	ena,gs,ncbi,s3	ena,ncbi.public,s3.us-east-1,gs.US				ERX3304103	Canada	North America				NextSeq 500		unspecified	PAIRED	RANDOM	METAGENOMIC	human gut metagenome	ILLUMINA	1560297600.0			SAMEA5564302	ERP114775	AC042	control	Sample AC042\, subject 20356 at yr1 visit	ERC000015	18058.0	17998.0	terrestrial biome	human-associated habitat	human-associated habitat	Canada	49.2827	-123.1207	human-gut	UNIVERSITY OF BRITISH COLUMBIA
0.689781912149533	ERR3277253	WGS	256.0	1922166358.0	PRJEB32135	SAMEA5564303		UNIVERSITY OF BRITISH COLUMBIA	2009/2013	public	fastq,sra	ena,gs,ncbi,s3	gs.US,s3.us-east-1,ena,ncbi.public				ERX3304104	Canada	North America				NextSeq 500		unspecified	PAIRED	RANDOM	METAGENOMIC	human gut metagenome	ILLUMINA	1560297600.0			SAMEA5564303	ERP114775	AC043	control	Sample AC043\, subject 20636 at mo3 visit	ERC000015	18058.0	17998.0	terrestrial biome	human-associated habitat	human-associated habitat	Canada	49.2827	-123.1207	human-gut	UNIVERSITY OF BRITISH COLUMBIA
0.663932004672897	ERR3277254	WGS	270.0	1812529424.0	PRJEB32135	SAMEA5564304		UNIVERSITY OF BRITISH COLUMBIA	2009/2013	public	fastq,sra	ena,gs,ncbi,s3	ncbi.public,ena,gs.US,s3.us-east-1				ERX3304105	Canada	North America				NextSeq 500		unspecified	PAIRED	RANDOM	METAGENOMIC	human gut metagenome	ILLUMINA	1560297600.0			SAMEA5564304	ERP114775	AC044	control	Sample AC044\, subject 20414 at yr1 visit	ERC000015	18058.0	17998.0	terrestrial biome	human-associated habitat	human-associated habitat	Canada	49.2827	-123.1207	human-gut	UNIVERSITY OF BRITISH COLUMBIA
0.149577095327103	ERR3277261	WGS	200.0	416630164.0	PRJEB32135	SAMEA5564305		UNIVERSITY OF BRITISH COLUMBIA	2009/2013	public	fastq,sra	gs,ncbi,s3,ena	ena,ncbi.public,gs.US,s3.us-east-1				ERX3304112	Canada	North America				NextSeq 500		unspecified	PAIRED	RANDOM	METAGENOMIC	human gut metagenome	ILLUMINA	1560297600.0			SAMEA5564305	ERP114775	AC054	control	Sample AC054\, subject 20674 at mo3 visit	ERC000015	18058.0	17998.0	terrestrial biome	human-associated habitat	human-associated habitat	Canada	49.2827	-123.1207	human-gut	UNIVERSITY OF BRITISH COLUMBIA
0.480618731775701	ERR3277263	WGS	271.0	1186386668.0	PRJEB32135	SAMEA5564306		UNIVERSITY OF BRITISH COLUMBIA	2009/2013	public	fastq,sra	ena,gs,ncbi,s3	ncbi.public,s3.us-east-1,ena,gs.US				ERX3304114	Canada	North America				NextSeq 500		unspecified	PAIRED	RANDOM	METAGENOMIC	human gut metagenome	ILLUMINA	1560297600.0			SAMEA5564306	ERP114775	AC056	control	Sample AC056\, subject 20391 at yr1 visit	ERC000015	18058.0	17998.0	terrestrial biome	human-associated habitat	human-associated habitat	Canada	49.2827	-123.1207	human-gut	UNIVERSITY OF BRITISH COLUMBIA
0.279407323364486	ERR3277266	WGS	255.0	759413784.0	PRJEB32135	SAMEA5564307		UNIVERSITY OF BRITISH COLUMBIA	2009/2013	public	fastq,sra	ena,gs,ncbi,s3	ena,gs.US,s3.us-east-1,ncbi.public				ERX3304117	Canada	North America				NextSeq 500		unspecified	PAIRED	RANDOM	METAGENOMIC	human gut metagenome	ILLUMINA	1560297600.0			SAMEA5564307	ERP114775	AC064	control	Sample AC064\, subject 20684 at mo3 visit	ERC000015	18058.0	17998.0	terrestrial biome	human-associated habitat	human-associated habitat	Canada	49.2827	-123.1207	human-gut	UNIVERSITY OF BRITISH COLUMBIA
0.491905578504673	ERR3277273	WGS	250.0	1353715890.0	PRJEB32135	SAMEA5564308		UNIVERSITY OF BRITISH COLUMBIA	2009/2013	public	fastq,sra	ena,gs,ncbi,s3	ena,ncbi.public,gs.US,s3.us-east-1				ERX3304124	Canada	North America				NextSeq 500		unspecified	PAIRED	RANDOM	METAGENOMIC	human gut metagenome	ILLUMINA	1560297600.0			SAMEA5564308	ERP114775	AC077	control	Sample AC077\, subject 20569 at yr1 visit	ERC000015	18058.0	17998.0	terrestrial biome	human-associated habitat	human-associated habitat	Canada	49.2827	-123.1207	human-gut	UNIVERSITY OF BRITISH COLUMBIA
0.652382662616822	ERR3277275	WGS	236.0	1798182502.0	PRJEB32135	SAMEA5564309		UNIVERSITY OF BRITISH COLUMBIA	2009/2013	public	sra,fastq	ena,ncbi,s3,gs	gs.US,s3.us-east-1,ena,ncbi.public				ERX3304126	Canada	North America				NextSeq 500		unspecified	PAIRED	RANDOM	METAGENOMIC	human gut metagenome	ILLUMINA	1560297600.0			SAMEA5564309	ERP114775	AC079	control	Sample AC079\, subject 20468 at mo3 visit	ERC000015	18058.0	17998.0	terrestrial biome	human-associated habitat	human-associated habitat	Canada	49.2827	-123.1207	human-gut	UNIVERSITY OF BRITISH COLUMBIA
0.675111079439252	ERR3277277	WGS	240.0	1854296643.0	PRJEB32135	SAMEA5564310		UNIVERSITY OF BRITISH COLUMBIA	2009/2013	public	sra,fastq	ena,gs,ncbi,s3	ncbi.public,gs.US,s3.us-east-1,ena				ERX3304128	Canada	North America				NextSeq 500		unspecified	PAIRED	RANDOM	METAGENOMIC	human gut metagenome	ILLUMINA	1560297600.0			SAMEA5564310	ERP114775	AC082	control	Sample AC082\, subject 20414 at yr1 visit	ERC000015	18058.0	17998.0	terrestrial biome	human-associated habitat	human-associated habitat	Canada	49.2827	-123.1207	human-gut	UNIVERSITY OF BRITISH COLUMBIA
0.750883348598131	ERR3277278	WGS	237.0	2040468585.0	PRJEB32135	SAMEA5564311		UNIVERSITY OF BRITISH COLUMBIA	2009/2013	public	fastq,sra	ena,gs,ncbi,s3	ena,gs.US,s3.us-east-1,ncbi.public				ERX3304129	Canada	North America				NextSeq 500		unspecified	PAIRED	RANDOM	METAGENOMIC	human gut metagenome	ILLUMINA	1560297600.0			SAMEA5564311	ERP114775	AC083	control	Sample AC083\, subject 20536 at yr1 visit	ERC000015	18058.0	17998.0	terrestrial biome	human-associated habitat	human-associated habitat	Canada	49.2827	-123.1207	human-gut	UNIVERSITY OF BRITISH COLUMBIA
0.251295735514019	ERR3277280	WGS	210.0	699056579.0	PRJEB32135	SAMEA5564312		UNIVERSITY OF BRITISH COLUMBIA	2009/2013	public	fastq,sra	ena,gs,ncbi,s3	ncbi.public,ena,gs.US,s3.us-east-1				ERX3304131	Canada	North America				NextSeq 500		unspecified	PAIRED	RANDOM	METAGENOMIC	human gut metagenome	ILLUMINA	1560297600.0			SAMEA5564312	ERP114775	AC085	control	Sample AC085\, subject 20356 at yr1 visit	ERC000015	18058.0	17998.0	terrestrial biome	human-associated habitat	human-associated habitat	Canada	49.2827	-123.1207	human-gut	UNIVERSITY OF BRITISH COLUMBIA
0.404207853271028	ERR3277281	WGS	217.0	1112057123.0	PRJEB32135	SAMEA5564313		UNIVERSITY OF BRITISH COLUMBIA	2009/2013	public	fastq,sra	ena,gs,ncbi,s3	ncbi.public,gs.US,s3.us-east-1,ena				ERX3304132	Canada	North America				NextSeq 500		unspecified	PAIRED	RANDOM	METAGENOMIC	human gut metagenome	ILLUMINA	1560297600.0			SAMEA5564313	ERP114775	AC086	control	Sample AC086\, subject 20392 at yr1 visit	ERC000015	18058.0	17998.0	terrestrial biome	human-associated habitat	human-associated habitat	Canada	49.2827	-123.1207	human-gut	UNIVERSITY OF BRITISH COLUMBIA
0.201694403738318	ERR3277282	WGS	226.0	545221853.0	PRJEB32135	SAMEA5564314		UNIVERSITY OF BRITISH COLUMBIA	2009/2013	public	fastq,sra	gs,ena,ncbi,s3	ncbi.public,ena,gs.US,s3.us-east-1				ERX3304133	Canada	North America				NextSeq 500		unspecified	PAIRED	RANDOM	METAGENOMIC	human gut metagenome	ILLUMINA	1560297600.0			SAMEA5564314	ERP114775	AC087	control	Sample AC087\, subject 20450 at mo3 visit	ERC000015	18058.0	17998.0	terrestrial biome	human-associated habitat	human-associated habitat	Canada	49.2827	-123.1207	human-gut	UNIVERSITY OF BRITISH COLUMBIA
0.598590552336449	ERR3277283	WGS	230.0	1646409903.0	PRJEB32135	SAMEA5564315		UNIVERSITY OF BRITISH COLUMBIA	2009/2013	public	sra,fastq	ncbi,s3,ena,gs	gs.US,s3.us-east-1,ncbi.public,ena				ERX3304134	Canada	North America				NextSeq 500		unspecified	PAIRED	RANDOM	METAGENOMIC	human gut metagenome	ILLUMINA	1560297600.0			SAMEA5564315	ERP114775	AC089	control	Sample AC089\, subject 20544 at yr1 visit	ERC000015	18058.0	17998.0	terrestrial biome	human-associated habitat	human-associated habitat	Canada	49.2827	-123.1207	human-gut	UNIVERSITY OF BRITISH COLUMBIA
0.502648054205607	ERR3277286	WGS	242.0	1352508698.0	PRJEB32135	SAMEA5564316		UNIVERSITY OF BRITISH COLUMBIA	2009/2013	public	sra,fastq	ena,gs,ncbi,s3	ena,gs.US,s3.us-east-1,ncbi.public				ERX3304137	Canada	North America				NextSeq 500		unspecified	PAIRED	RANDOM	METAGENOMIC	human gut metagenome	ILLUMINA	1560297600.0			SAMEA5564316	ERP114775	AC092	control	Sample AC092\, subject 20417 at yr1 visit	ERC000015	18058.0	17998.0	terrestrial biome	human-associated habitat	human-associated habitat	Canada	49.2827	-123.1207	human-gut	UNIVERSITY OF BRITISH COLUMBIA
0.0971324065420561	ERR3277290	WGS	267.0	262129635.0	PRJEB32135	SAMEA5564317		UNIVERSITY OF BRITISH COLUMBIA	2009/2013	public	fastq,sra	gs,ncbi,s3,ena	ncbi.public,ena,gs.US,s3.us-east-1				ERX3304141	Canada	North America				NextSeq 500		unspecified	PAIRED	RANDOM	METAGENOMIC	human gut metagenome	ILLUMINA	1560297600.0			SAMEA5564317	ERP114775	AC096	control	Sample AC096\, subject 20494 at yr1 visit	ERC000015	18058.0	17998.0	terrestrial biome	human-associated habitat	human-associated habitat	Canada	49.2827	-123.1207	human-gut	UNIVERSITY OF BRITISH COLUMBIA
2.89547772149533	ERR3277294	WGS	220.0	7155767785.0	PRJEB32135	SAMEA5564318		UNIVERSITY OF BRITISH COLUMBIA	2009/2013	public	sra,fastq	ena,ncbi,s3,gs	gs.US,s3.us-east-1,ncbi.public,ena				ERX3304145	Canada	North America				NextSeq 500		unspecified	PAIRED	RANDOM	METAGENOMIC	human gut metagenome	ILLUMINA	1560297600.0			SAMEA5564318	ERP114775	AC100	control	Sample AC100\, subject 20636 at yr1 visit	ERC000015	18058.0	17998.0	terrestrial biome	human-associated habitat	human-associated habitat	Canada	49.2827	-123.1207	human-gut	UNIVERSITY OF BRITISH COLUMBIA
0.183627242056075	ERR3277299	WGS	205.0	508207525.0	PRJEB32135	SAMEA5564319		UNIVERSITY OF BRITISH COLUMBIA	2009/2013	public	sra,fastq	ena,gs,ncbi,s3	ncbi.public,ena,gs.US,s3.us-east-1				ERX3304150	Canada	North America				NextSeq 500		unspecified	PAIRED	RANDOM	METAGENOMIC	human gut metagenome	ILLUMINA	1560297600.0			SAMEA5564319	ERP114775	AC109	control	Sample AC109\, subject 20684 at mo3 visit	ERC000015	18058.0	17998.0	terrestrial biome	human-associated habitat	human-associated habitat	Canada	49.2827	-123.1207	human-gut	UNIVERSITY OF BRITISH COLUMBIA
0.325968761682243	ERR3277300	WGS	292.0	901641792.0	PRJEB32135	SAMEA5564320		UNIVERSITY OF BRITISH COLUMBIA	2009/2013	public	fastq,sra	ena,gs,ncbi,s3	ena,gs.US,s3.us-east-1,ncbi.public				ERX3304151	Canada	North America				NextSeq 500		unspecified	PAIRED	RANDOM	METAGENOMIC	human gut metagenome	ILLUMINA	1560297600.0			SAMEA5564320	ERP114775	AC110	control	Sample AC110\, subject 20450 at mo3 visit	ERC000015	18058.0	17998.0	terrestrial biome	human-associated habitat	human-associated habitat	Canada	49.2827	-123.1207	human-gut	UNIVERSITY OF BRITISH COLUMBIA
0.118626843925234	ERR3277301	WGS	260.0	325511460.0	PRJEB32135	SAMEA5564321		UNIVERSITY OF BRITISH COLUMBIA	2009/2013	public	sra,fastq	ena,s3,ncbi,gs	gs.US,s3.us-east-1,ncbi.public,ena				ERX3304152	Canada	North America				NextSeq 500		unspecified	PAIRED	RANDOM	METAGENOMIC	human gut metagenome	ILLUMINA	1560297600.0			SAMEA5564321	ERP114775	AC111	control	Sample AC111\, subject 20641 at yr1 visit	ERC000015	18058.0	17998.0	terrestrial biome	human-associated habitat	human-associated habitat	Canada	49.2827	-123.1207	human-gut	UNIVERSITY OF BRITISH COLUMBIA
0.948554813084112	ERR3277302	WGS	282.0	2303943193.0	PRJEB32135	SAMEA5564322		UNIVERSITY OF BRITISH COLUMBIA	2009/2013	public	fastq,sra	ena,gs,ncbi,s3	ncbi.public,gs.US,s3.us-east-1,ena				ERX3304153	Canada	North America				NextSeq 500		unspecified	PAIRED	RANDOM	METAGENOMIC	human gut metagenome	ILLUMINA	1560297600.0			SAMEA5564322	ERP114775	AC113	control	Sample AC113\, subject 20494 at yr1 visit	ERC000015	18058.0	17998.0	terrestrial biome	human-associated habitat	human-associated habitat	Canada	49.2827	-123.1207	human-gut	UNIVERSITY OF BRITISH COLUMBIA
1.29239852523364	ERR3277303	WGS	274.0	3135559276.0	PRJEB32135	SAMEA5564323		UNIVERSITY OF BRITISH COLUMBIA	2009/2013	public	fastq,sra	ena,gs,ncbi,s3	ena,ncbi.public,gs.US,s3.us-east-1				ERX3304154	Canada	North America				NextSeq 500		unspecified	PAIRED	RANDOM	METAGENOMIC	human gut metagenome	ILLUMINA	1560297600.0			SAMEA5564323	ERP114775	AC114	control	Sample AC114\, subject 20512 at mo3 visit	ERC000015	18058.0	17998.0	terrestrial biome	human-associated habitat	human-associated habitat	Canada	49.2827	-123.1207	human-gut	UNIVERSITY OF BRITISH COLUMBIA
0.408897260747664	ERR3277304	WGS	244.0	1016269629.0	PRJEB32135	SAMEA5564324		UNIVERSITY OF BRITISH COLUMBIA	2009/2013	public	sra,fastq	ena,gs,ncbi,s3	ena,gs.US,s3.us-east-1,ncbi.public				ERX3304155	Canada	North America				NextSeq 500		unspecified	PAIRED	RANDOM	METAGENOMIC	human gut metagenome	ILLUMINA	1560297600.0			SAMEA5564324	ERP114775	AC115	control	Sample AC115\, subject 20391 at yr1 visit	ERC000015	18058.0	17998.0	terrestrial biome	human-associated habitat	human-associated habitat	Canada	49.2827	-123.1207	human-gut	UNIVERSITY OF BRITISH COLUMBIA
0.475044295327103	ERR3277305	WGS	274.0	1170032653.0	PRJEB32135	SAMEA5564325		UNIVERSITY OF BRITISH COLUMBIA	2009/2013	public	sra,fastq	ena,gs,ncbi,s3	gs.US,s3.us-east-1,ena,ncbi.public				ERX3304156	Canada	North America				NextSeq 500		unspecified	PAIRED	RANDOM	METAGENOMIC	human gut metagenome	ILLUMINA	1560297600.0			SAMEA5564325	ERP114775	AC116	control	Sample AC116\, subject 20468 at mo3 visit	ERC000015	18058.0	17998.0	terrestrial biome	human-associated habitat	human-associated habitat	Canada	49.2827	-123.1207	human-gut	UNIVERSITY OF BRITISH COLUMBIA
0.36838756635514	ERR3277311	WGS	288.0	997468992.0	PRJEB32135	SAMEA5564326		UNIVERSITY OF BRITISH COLUMBIA	2009/2013	public	fastq,sra	gs,ena,ncbi,s3	ena,gs.US,s3.us-east-1,ncbi.public				ERX3304162	Canada	North America				NextSeq 500		unspecified	PAIRED	RANDOM	METAGENOMIC	human gut metagenome	ILLUMINA	1560297600.0			SAMEA5564326	ERP114775	AC123	control	Sample AC123\, subject 20392 at yr1 visit	ERC000015	18058.0	17998.0	terrestrial biome	human-associated habitat	human-associated habitat	Canada	49.2827	-123.1207	human-gut	UNIVERSITY OF BRITISH COLUMBIA
0.874793700934579	ERR3277314	WGS	283.0	2121286414.0	PRJEB32135	SAMEA5564327		UNIVERSITY OF BRITISH COLUMBIA	2009/2013	public	fastq,sra	ncbi,s3,ena,gs	ena,ncbi.public,gs.US,s3.us-east-1				ERX3304165	Canada	North America				NextSeq 500		unspecified	PAIRED	RANDOM	METAGENOMIC	human gut metagenome	ILLUMINA	1560297600.0			SAMEA5564327	ERP114775	AC127	control	Sample AC127\, subject 20492 at yr1 visit	ERC000015	18058.0	17998.0	terrestrial biome	human-associated habitat	human-associated habitat	Canada	49.2827	-123.1207	human-gut	UNIVERSITY OF BRITISH COLUMBIA
0.673546168224299	ERR3277315	WGS	263.0	1647609312.0	PRJEB32135	SAMEA5564328		UNIVERSITY OF BRITISH COLUMBIA	2009/2013	public	fastq,sra	ena,gs,ncbi,s3	ncbi.public,ena,gs.US,s3.us-east-1				ERX3304166	Canada	North America				NextSeq 500		unspecified	PAIRED	RANDOM	METAGENOMIC	human gut metagenome	ILLUMINA	1560297600.0			SAMEA5564328	ERP114775	AC128	control	Sample AC128\, subject 20537 at yr1 visit	ERC000015	18058.0	17998.0	terrestrial biome	human-associated habitat	human-associated habitat	Canada	49.2827	-123.1207	human-gut	UNIVERSITY OF BRITISH COLUMBIA
0.464710701869159	ERR3277316	WGS	288.0	1115193761.0	PRJEB32135	SAMEA5564329		UNIVERSITY OF BRITISH COLUMBIA	2009/2013	public	fastq,sra	ena,gs,ncbi,s3	ena,gs.US,s3.us-east-1,ncbi.public				ERX3304167	Canada	North America				NextSeq 500		unspecified	PAIRED	RANDOM	METAGENOMIC	human gut metagenome	ILLUMINA	1560297600.0			SAMEA5564329	ERP114775	AC129	control	Sample AC129\, subject 20544 at yr1 visit	ERC000015	18058.0	17998.0	terrestrial biome	human-associated habitat	human-associated habitat	Canada	49.2827	-123.1207	human-gut	UNIVERSITY OF BRITISH COLUMBIA
0.418310755140187	ERR3277323	WGS	279.0	1015049615.0	PRJEB32135	SAMEA5564330		UNIVERSITY OF BRITISH COLUMBIA	2009/2013	public	sra,fastq	ena,gs,ncbi,s3	ena,ncbi.public,gs.US,s3.us-east-1				ERX3304174	Canada	North America				NextSeq 500		unspecified	PAIRED	RANDOM	METAGENOMIC	human gut metagenome	ILLUMINA	1560297600.0			SAMEA5564330	ERP114775	AC137	control	Sample AC137\, subject 20398 at yr1 visit	ERC000015	18058.0	17998.0	terrestrial biome	human-associated habitat	human-associated habitat	Canada	49.2827	-123.1207	human-gut	UNIVERSITY OF BRITISH COLUMBIA
0.581840893457944	ERR3277325	WGS	289.0	1405128750.0	PRJEB32135	SAMEA5564331		UNIVERSITY OF BRITISH COLUMBIA	2009/2013	public	fastq,sra	ena,gs,ncbi,s3	ena,ncbi.public,s3.us-east-1,gs.US				ERX3304176	Canada	North America				NextSeq 500		unspecified	PAIRED	RANDOM	METAGENOMIC	human gut metagenome	ILLUMINA	1560297600.0			SAMEA5564331	ERP114775	AC139	control	Sample AC139\, subject 20241 at yr1 visit	ERC000015	18058.0	17998.0	terrestrial biome	human-associated habitat	human-associated habitat	Canada	49.2827	-123.1207	human-gut	UNIVERSITY OF BRITISH COLUMBIA
1.18989642242991	ERR3277327	WGS	252.0	2897620481.0	PRJEB32135	SAMEA5564332		UNIVERSITY OF BRITISH COLUMBIA	2009/2013	public	fastq,sra	gs,ena,ncbi,s3	ncbi.public,ena,gs.US,s3.us-east-1				ERX3304178	Canada	North America				NextSeq 500		unspecified	PAIRED	RANDOM	METAGENOMIC	human gut metagenome	ILLUMINA	1560297600.0			SAMEA5564332	ERP114775	AC141	control	Sample AC141\, subject 20076 at yr1 visit	ERC000015	18058.0	17998.0	terrestrial biome	human-associated habitat	human-associated habitat	Canada	49.2827	-123.1207	human-gut	UNIVERSITY OF BRITISH COLUMBIA
0.629337945794393	ERR3277328	WGS	253.0	1554055749.0	PRJEB32135	SAMEA5564333		UNIVERSITY OF BRITISH COLUMBIA	2009/2013	public	fastq,sra	ena,gs,ncbi,s3	ncbi.public,ena,gs.US,s3.us-east-1				ERX3304179	Canada	North America				NextSeq 500		unspecified	PAIRED	RANDOM	METAGENOMIC	human gut metagenome	ILLUMINA	1560297600.0			SAMEA5564333	ERP114775	AC142	control	Sample AC142\, subject 20216 at mo3 visit	ERC000015	18058.0	17998.0	terrestrial biome	human-associated habitat	human-associated habitat	Canada	49.2827	-123.1207	human-gut	UNIVERSITY OF BRITISH COLUMBIA
0.455329248598131	ERR3277330	WGS	258.0	1111060981.0	PRJEB32135	SAMEA5564334		UNIVERSITY OF BRITISH COLUMBIA	2009/2013	public	fastq,sra	ena,gs,ncbi,s3	ncbi.public,ena,gs.US,s3.us-east-1				ERX3304181	Canada	North America				NextSeq 500		unspecified	PAIRED	RANDOM	METAGENOMIC	human gut metagenome	ILLUMINA	1560297600.0			SAMEA5564334	ERP114775	AC144	control	Sample AC144\, subject 20216 at mo3 visit	ERC000015	18058.0	17998.0	terrestrial biome	human-associated habitat	human-associated habitat	Canada	49.2827	-123.1207	human-gut	UNIVERSITY OF BRITISH COLUMBIA
0.296879342990654	ERR3277332	WGS	282.0	818561613.0	PRJEB32135	SAMEA5564335		UNIVERSITY OF BRITISH COLUMBIA	2009/2013	public	sra,fastq	ena,ncbi,gs,s3	ena,ncbi.public,gs.US,s3.us-east-1				ERX3304183	Canada	North America				NextSeq 500		unspecified	PAIRED	RANDOM	METAGENOMIC	human gut metagenome	ILLUMINA	1560297600.0			SAMEA5564335	ERP114775	AC146	control	Sample AC146\, subject 20378 at yr1 visit	ERC000015	18058.0	17998.0	terrestrial biome	human-associated habitat	human-associated habitat	Canada	49.2827	-123.1207	human-gut	UNIVERSITY OF BRITISH COLUMBIA
0.740788128037383	ERR3277336	WGS	285.0	1812493281.0	PRJEB32135	SAMEA5564336		UNIVERSITY OF BRITISH COLUMBIA	2009/2013	public	fastq,sra	gs,ncbi,s3,ena	ena,gs.US,s3.us-east-1,ncbi.public				ERX3304187	Canada	North America				NextSeq 500		unspecified	PAIRED	RANDOM	METAGENOMIC	human gut metagenome	ILLUMINA	1560297600.0			SAMEA5564336	ERP114775	AC151	control	Sample AC151\, subject 20076 at mo3 visit	ERC000015	18058.0	17998.0	terrestrial biome	human-associated habitat	human-associated habitat	Canada	49.2827	-123.1207	human-gut	UNIVERSITY OF BRITISH COLUMBIA
0.411973651401869	ERR3277337	WGS	250.0	1000146208.0	PRJEB32135	SAMEA5564337		UNIVERSITY OF BRITISH COLUMBIA	2009/2013	public	sra,fastq	ena,gs,ncbi,s3	ncbi.public,ena,gs.US,s3.us-east-1				ERX3304188	Canada	North America				NextSeq 500		unspecified	PAIRED	RANDOM	METAGENOMIC	human gut metagenome	ILLUMINA	1560297600.0			SAMEA5564337	ERP114775	AC152	control	Sample AC152\, subject 20134 at yr1 visit	ERC000015	18058.0	17998.0	terrestrial biome	human-associated habitat	human-associated habitat	Canada	49.2827	-123.1207	human-gut	UNIVERSITY OF BRITISH COLUMBIA
1.1962227728972	ERR3277338	WGS	278.0	2926354118.0	PRJEB32135	SAMEA5564338		UNIVERSITY OF BRITISH COLUMBIA	2009/2013	public	fastq,sra	ena,gs,ncbi,s3	ena,gs.US,ncbi.public,s3.us-east-1				ERX3304189	Canada	North America				NextSeq 500		unspecified	PAIRED	RANDOM	METAGENOMIC	human gut metagenome	ILLUMINA	1560297600.0			SAMEA5564338	ERP114775	AC153	control	Sample AC153\, subject 20171 at mo3 visit	ERC000015	18058.0	17998.0	terrestrial biome	human-associated habitat	human-associated habitat	Canada	49.2827	-123.1207	human-gut	UNIVERSITY OF BRITISH COLUMBIA
2.28080816074766	ERR3277339	WGS	284.0	5626800642.0	PRJEB32135	SAMEA5564339		UNIVERSITY OF BRITISH COLUMBIA	2009/2013	public	sra,fastq	ena,gs,ncbi,s3	ena,ncbi.public,gs.US,s3.us-east-1				ERX3304190	Canada	North America				NextSeq 500		unspecified	PAIRED	RANDOM	METAGENOMIC	human gut metagenome	ILLUMINA	1560297600.0			SAMEA5564339	ERP114775	AC155	control	Sample AC155\, subject 20166 at yr1 visit	ERC000015	18058.0	17998.0	terrestrial biome	human-associated habitat	human-associated habitat	Canada	49.2827	-123.1207	human-gut	UNIVERSITY OF BRITISH COLUMBIA
2.09125258037383	ERR3277340	WGS	220.0	5096144618.0	PRJEB32135	SAMEA5564340		UNIVERSITY OF BRITISH COLUMBIA	2009/2013	public	fastq,sra	ena,gs,ncbi,s3	ena,gs.US,ncbi.public,s3.us-east-1				ERX3304191	Canada	North America				NextSeq 500		unspecified	PAIRED	RANDOM	METAGENOMIC	human gut metagenome	ILLUMINA	1560297600.0			SAMEA5564340	ERP114775	AC157	control	Sample AC157\, subject 20100 at mo3 visit	ERC000015	18058.0	17998.0	terrestrial biome	human-associated habitat	human-associated habitat	Canada	49.2827	-123.1207	human-gut	UNIVERSITY OF BRITISH COLUMBIA
0.441127643925234	ERR3277341	WGS	290.0	1203912947.0	PRJEB32135	SAMEA5564341		UNIVERSITY OF BRITISH COLUMBIA	2009/2013	public	fastq,sra	ena,gs,ncbi,s3	ena,gs.US,s3.us-east-1,ncbi.public				ERX3304192	Canada	North America				NextSeq 500		unspecified	PAIRED	RANDOM	METAGENOMIC	human gut metagenome	ILLUMINA	1560297600.0			SAMEA5564341	ERP114775	AC158	control	Sample AC158\, subject 20105 at yr1 visit	ERC000015	18058.0	17998.0	terrestrial biome	human-associated habitat	human-associated habitat	Canada	49.2827	-123.1207	human-gut	UNIVERSITY OF BRITISH COLUMBIA
0.525236924299065	ERR3277345	WGS	279.0	1276018856.0	PRJEB32135	SAMEA5564342		UNIVERSITY OF BRITISH COLUMBIA	2009/2013	public	fastq,sra	gs,ena,ncbi,s3	ena,gs.US,s3.us-east-1,ncbi.public				ERX3304196	Canada	North America				NextSeq 500		unspecified	PAIRED	RANDOM	METAGENOMIC	human gut metagenome	ILLUMINA	1560297600.0			SAMEA5564342	ERP114775	AC163	control	Sample AC163\, subject 20193 at mo3 visit	ERC000015	18058.0	17998.0	terrestrial biome	human-associated habitat	human-associated habitat	Canada	49.2827	-123.1207	human-gut	UNIVERSITY OF BRITISH COLUMBIA
1.19364525794393	ERR3277346	WGS	283.0	2861674491.0	PRJEB32135	SAMEA5564343		UNIVERSITY OF BRITISH COLUMBIA	2009/2013	public	sra,fastq	ena,gs,s3,ncbi	ena,ncbi.public,gs.US,s3.us-east-1				ERX3304197	Canada	North America				NextSeq 500		unspecified	PAIRED	RANDOM	METAGENOMIC	human gut metagenome	ILLUMINA	1560297600.0			SAMEA5564343	ERP114775	AC164	control	Sample AC164\, subject 20109 at mo3 visit	ERC000015	18058.0	17998.0	terrestrial biome	human-associated habitat	human-associated habitat	Canada	49.2827	-123.1207	human-gut	UNIVERSITY OF BRITISH COLUMBIA
1.14692213364486	ERR3277347	WGS	275.0	2781043928.0	PRJEB32135	SAMEA5564344		UNIVERSITY OF BRITISH COLUMBIA	2009/2013	public	fastq,sra	ena,gs,ncbi,s3	ena,ncbi.public,gs.US,s3.us-east-1				ERX3304198	Canada	North America				NextSeq 500		unspecified	PAIRED	RANDOM	METAGENOMIC	human gut metagenome	ILLUMINA	1560297600.0			SAMEA5564344	ERP114775	AC165	control	Sample AC165\, subject 20378 at mo3 visit	ERC000015	18058.0	17998.0	terrestrial biome	human-associated habitat	human-associated habitat	Canada	49.2827	-123.1207	human-gut	UNIVERSITY OF BRITISH COLUMBIA
0.681206026168224	ERR3277348	WGS	269.0	1647803475.0	PRJEB32135	SAMEA5564345		UNIVERSITY OF BRITISH COLUMBIA	2009/2013	public	fastq,sra	ena,gs,ncbi,s3	ncbi.public,ena,gs.US,s3.us-east-1				ERX3304199	Canada	North America				NextSeq 500		unspecified	PAIRED	RANDOM	METAGENOMIC	human gut metagenome	ILLUMINA	1560297600.0			SAMEA5564345	ERP114775	AC166	control	Sample AC166\, subject 20133 at mo3 visit	ERC000015	18058.0	17998.0	terrestrial biome	human-associated habitat	human-associated habitat	Canada	49.2827	-123.1207	human-gut	UNIVERSITY OF BRITISH COLUMBIA
0.0894009598130841	ERR3277349	WGS	223.0	218206112.0	PRJEB32135	SAMEA5564346		UNIVERSITY OF BRITISH COLUMBIA	2009/2013	public	fastq,sra	ena,gs,ncbi,s3	ena,gs.US,s3.us-east-1,ncbi.public				ERX3304200	Canada	North America				NextSeq 500		unspecified	PAIRED	RANDOM	METAGENOMIC	human gut metagenome	ILLUMINA	1560297600.0			SAMEA5564346	ERP114775	AC167	control	Sample AC167\, subject 20225 at yr1 visit	ERC000015	18058.0	17998.0	terrestrial biome	human-associated habitat	human-associated habitat	Canada	49.2827	-123.1207	human-gut	UNIVERSITY OF BRITISH COLUMBIA
0.813445612149533	ERR3277350	WGS	260.0	1997882543.0	PRJEB32135	SAMEA5564347		UNIVERSITY OF BRITISH COLUMBIA	2009/2013	public	fastq,sra	ena,gs,ncbi,s3	ena,ncbi.public,s3.us-east-1,gs.US				ERX3304201	Canada	North America				NextSeq 500		unspecified	PAIRED	RANDOM	METAGENOMIC	human gut metagenome	ILLUMINA	1560297600.0			SAMEA5564347	ERP114775	AC168	control	Sample AC168\, subject 20219 at yr1 visit	ERC000015	18058.0	17998.0	terrestrial biome	human-associated habitat	human-associated habitat	Canada	49.2827	-123.1207	human-gut	UNIVERSITY OF BRITISH COLUMBIA
2.42976291028037	ERR3277351	WGS	259.0	5982984291.0	PRJEB32135	SAMEA5564348		UNIVERSITY OF BRITISH COLUMBIA	2009/2013	public	sra,fastq	ena,gs,ncbi,s3	ena,ncbi.public,gs.US,s3.us-east-1				ERX3304202	Canada	North America				NextSeq 500		unspecified	PAIRED	RANDOM	METAGENOMIC	human gut metagenome	ILLUMINA	1560297600.0			SAMEA5564348	ERP114775	AC169	control	Sample AC169\, subject 20270 at mo3 visit	ERC000015	18058.0	17998.0	terrestrial biome	human-associated habitat	human-associated habitat	Canada	49.2827	-123.1207	human-gut	UNIVERSITY OF BRITISH COLUMBIA
0.296451100934579	ERR3277352	WGS	287.0	808800725.0	PRJEB32135	SAMEA5564349		UNIVERSITY OF BRITISH COLUMBIA	2009/2013	public	sra,fastq	ena,gs,ncbi,s3	ncbi.public,ena,gs.US,s3.us-east-1				ERX3304203	Canada	North America				NextSeq 500		unspecified	PAIRED	RANDOM	METAGENOMIC	human gut metagenome	ILLUMINA	1560297600.0			SAMEA5564349	ERP114775	AC171	control	Sample AC171\, subject 20134 at mo3 visit	ERC000015	18058.0	17998.0	terrestrial biome	human-associated habitat	human-associated habitat	Canada	49.2827	-123.1207	human-gut	UNIVERSITY OF BRITISH COLUMBIA
1.36120865514019	ERR3277353	WGS	263.0	3334446847.0	PRJEB32135	SAMEA5564350		UNIVERSITY OF BRITISH COLUMBIA	2009/2013	public	fastq,sra	ena,gs,ncbi,s3	ncbi.public,ena,gs.US,s3.us-east-1				ERX3304204	Canada	North America				NextSeq 500		unspecified	PAIRED	RANDOM	METAGENOMIC	human gut metagenome	ILLUMINA	1560297600.0			SAMEA5564350	ERP114775	AC172	control	Sample AC172\, subject 20133 at yr1 visit	ERC000015	18058.0	17998.0	terrestrial biome	human-associated habitat	human-associated habitat	Canada	49.2827	-123.1207	human-gut	UNIVERSITY OF BRITISH COLUMBIA
0.476460511214953	ERR3277354	WGS	286.0	1146941136.0	PRJEB32135	SAMEA5564351		UNIVERSITY OF BRITISH COLUMBIA	2009/2013	public	fastq,sra	ena,gs,ncbi,s3	ncbi.public,gs.US,s3.us-east-1,ena				ERX3304205	Canada	North America				NextSeq 500		unspecified	PAIRED	RANDOM	METAGENOMIC	human gut metagenome	ILLUMINA	1560297600.0			SAMEA5564351	ERP114775	AC173	control	Sample AC173\, subject 20166 at mo3 visit	ERC000015	18058.0	17998.0	terrestrial biome	human-associated habitat	human-associated habitat	Canada	49.2827	-123.1207	human-gut	UNIVERSITY OF BRITISH COLUMBIA
0.468997620560748	ERR3277356	WGS	236.0	1177329244.0	PRJEB32135	SAMEA5564352		UNIVERSITY OF BRITISH COLUMBIA	2009/2013	public	fastq,sra	gs,ncbi,s3,ena	ena,ncbi.public,gs.US,s3.us-east-1				ERX3304207	Canada	North America				NextSeq 500		unspecified	PAIRED	RANDOM	METAGENOMIC	human gut metagenome	ILLUMINA	1560297600.0			SAMEA5564352	ERP114775	AC176	control	Sample AC176\, subject 20171 at yr1 visit	ERC000015	18058.0	17998.0	terrestrial biome	human-associated habitat	human-associated habitat	Canada	49.2827	-123.1207	human-gut	UNIVERSITY OF BRITISH COLUMBIA
0.305319985981308	ERR3277358	WGS	228.0	746009934.0	PRJEB32135	SAMEA5564353		UNIVERSITY OF BRITISH COLUMBIA	2009/2013	public	fastq,sra	ena,gs,ncbi,s3	ena,ncbi.public,gs.US,s3.us-east-1				ERX3304209	Canada	North America				NextSeq 500		unspecified	PAIRED	RANDOM	METAGENOMIC	human gut metagenome	ILLUMINA	1560297600.0			SAMEA5564353	ERP114775	AC180	control	Sample AC180\, subject 20219 at mo3 visit	ERC000015	18058.0	17998.0	terrestrial biome	human-associated habitat	human-associated habitat	Canada	49.2827	-123.1207	human-gut	UNIVERSITY OF BRITISH COLUMBIA
0.288078152336449	ERR3277360	WGS	276.0	790624239.0	PRJEB32135	SAMEA5564354		UNIVERSITY OF BRITISH COLUMBIA	2009/2013	public	fastq,sra	ena,gs,ncbi,s3	ncbi.public,ena,gs.US,s3.us-east-1				ERX3304211	Canada	North America				NextSeq 500		unspecified	PAIRED	RANDOM	METAGENOMIC	human gut metagenome	ILLUMINA	1560297600.0			SAMEA5564354	ERP114775	AC183	control	Sample AC183\, subject 20109 at yr1 visit	ERC000015	18058.0	17998.0	terrestrial biome	human-associated habitat	human-associated habitat	Canada	49.2827	-123.1207	human-gut	UNIVERSITY OF BRITISH COLUMBIA
0.517104771028037	ERR3277362	WGS	288.0	1239372824.0	PRJEB32135	SAMEA5564355		UNIVERSITY OF BRITISH COLUMBIA	2009/2013	public	fastq,sra	ena,gs,ncbi,s3	ena,gs.US,s3.us-east-1,ncbi.public				ERX3304213	Canada	North America				NextSeq 500		unspecified	PAIRED	RANDOM	METAGENOMIC	human gut metagenome	ILLUMINA	1560297600.0			SAMEA5564355	ERP114775	AC185	control	Sample AC185\, subject 20100 at yr1 visit	ERC000015	18058.0	17998.0	terrestrial biome	human-associated habitat	human-associated habitat	Canada	49.2827	-123.1207	human-gut	UNIVERSITY OF BRITISH COLUMBIA
0.651370301869159	ERR3277363	WGS	268.0	1602425037.0	PRJEB32135	SAMEA5564356		UNIVERSITY OF BRITISH COLUMBIA	2009/2013	public	fastq,sra	ncbi,s3,ena,gs	ena,ncbi.public,gs.US,s3.us-east-1				ERX3304214	Canada	North America				NextSeq 500		unspecified	PAIRED	RANDOM	METAGENOMIC	human gut metagenome	ILLUMINA	1560297600.0			SAMEA5564356	ERP114775	AC186	control	Sample AC186\, subject 20105 at mo3 visit	ERC000015	18058.0	17998.0	terrestrial biome	human-associated habitat	human-associated habitat	Canada	49.2827	-123.1207	human-gut	UNIVERSITY OF BRITISH COLUMBIA
1.0536893682243	ERR3277364	WGS	269.0	2586717942.0	PRJEB32135	SAMEA5564357		UNIVERSITY OF BRITISH COLUMBIA	2009/2013	public	fastq,sra	ena,gs,ncbi,s3	ena,ncbi.public,gs.US,s3.us-east-1				ERX3304215	Canada	North America				NextSeq 500		unspecified	PAIRED	RANDOM	METAGENOMIC	human gut metagenome	ILLUMINA	1560297600.0			SAMEA5564357	ERP114775	AC187	control	Sample AC187\, subject 20193 at yr1 visit	ERC000015	18058.0	17998.0	terrestrial biome	human-associated habitat	human-associated habitat	Canada	49.2827	-123.1207	human-gut	UNIVERSITY OF BRITISH COLUMBIA
0.260873393457944	ERR3277367	WGS	224.0	647067833.0	PRJEB32135	SAMEA5564358		UNIVERSITY OF BRITISH COLUMBIA	2009/2013	public	fastq,sra	ena,gs,ncbi,s3	ncbi.public,ena,gs.US,s3.us-east-1				ERX3304218	Canada	North America				NextSeq 500		unspecified	PAIRED	RANDOM	METAGENOMIC	human gut metagenome	ILLUMINA	1560297600.0			SAMEA5564358	ERP114775	AC195	control	Sample AC195\, subject 20270 at yr1 visit	ERC000015	18058.0	17998.0	terrestrial biome	human-associated habitat	human-associated habitat	Canada	49.2827	-123.1207	human-gut	UNIVERSITY OF BRITISH COLUMBIA
0.0974831757009346	ERR3277368	WGS	228.0	236514210.0	PRJEB32135	SAMEA5564359		UNIVERSITY OF BRITISH COLUMBIA	2009/2013	public	fastq,sra	ena,gs,ncbi,s3	ncbi.public,s3.us-east-1,ena,gs.US				ERX3304219	Canada	North America				NextSeq 500		unspecified	PAIRED	RANDOM	METAGENOMIC	human gut metagenome	ILLUMINA	1560297600.0			SAMEA5564359	ERP114775	AC196	control	Sample AC196\, subject 20535 at mo3 visit	ERC000015	18058.0	17998.0	terrestrial biome	human-associated habitat	human-associated habitat	Canada	49.2827	-123.1207	human-gut	UNIVERSITY OF BRITISH COLUMBIA
0.274706497196262	ERR3277369	WGS	252.0	672898412.0	PRJEB32135	SAMEA5564360		UNIVERSITY OF BRITISH COLUMBIA	2009/2013	public	sra,fastq	gs,ncbi,s3,ena	ena,gs.US,s3.us-east-1,ncbi.public				ERX3304220	Canada	North America				NextSeq 500		unspecified	PAIRED	RANDOM	METAGENOMIC	human gut metagenome	ILLUMINA	1560297600.0			SAMEA5564360	ERP114775	AC197	control	Sample AC197\, subject 20225 at mo3 visit	ERC000015	18058.0	17998.0	terrestrial biome	human-associated habitat	human-associated habitat	Canada	49.2827	-123.1207	human-gut	UNIVERSITY OF BRITISH COLUMBIA
0.546493985046729	ERR3277371	WGS	245.0	1352438239.0	PRJEB32135	SAMEA5564361		UNIVERSITY OF BRITISH COLUMBIA	2009/2013	public	sra,fastq	ena,gs,ncbi,s3	ncbi.public,ena,gs.US,s3.us-east-1				ERX3304222	Canada	North America				NextSeq 500		unspecified	PAIRED	RANDOM	METAGENOMIC	human gut metagenome	ILLUMINA	1560297600.0			SAMEA5564361	ERP114775	AC200	control	Sample AC200\, subject 20290 at mo3 visit	ERC000015	18058.0	17998.0	terrestrial biome	human-associated habitat	human-associated habitat	Canada	49.2827	-123.1207	human-gut	UNIVERSITY OF BRITISH COLUMBIA
1.16860878037383	SRR6784403	WGS	177.0	2810291897.0	PRJNA379741	SAMN06627410	Metagenome or environmental	COLUMBIA UNIVERSITY	2014-09-28	public	sra,fastq	ncbi,gs,s3	ncbi.public,gs.US,s3.us-east-1				SRX2661845	USA	North America	USA		Homo sapiens	Illumina HiSeq 4000	not collected	ESS-0542	PAIRED	RANDOM	METAGENOMIC	human gut metagenome	ILLUMINA	1519603200.0			MECFS-0542	SRP102150
4.40908491962617	SRR6784406	WGS	176.0	10156915918.0	PRJNA379741	SAMN06627407	Metagenome or environmental	COLUMBIA UNIVERSITY	2014-07-21	public	fastq,sra	gs,ncbi,s3	ncbi.public,s3.us-east-1,gs.US				SRX2661848	USA	North America	USA		Homo sapiens	Illumina HiSeq 4000	not collected	ESS-0184	PAIRED	RANDOM	METAGENOMIC	human gut metagenome	ILLUMINA	1519689600.0			MECFS-0184	SRP102150
1.00321783925234	SRR6784408	WGS	184.0	2378138385.0	PRJNA379741	SAMN06620500	Metagenome or environmental	COLUMBIA UNIVERSITY	2014-09-23	public	fastq,sra	gs,ncbi,s3	ncbi.public,gs.US,s3.us-east-1				SRX2658756	USA	North America	USA		Homo sapiens	Illumina HiSeq 4000	not collected	ESS-0513	PAIRED	RANDOM	METAGENOMIC	human gut metagenome	ILLUMINA	1519689600.0			MECFS-0513	SRP102150
0.656396691588785	SRR6784410	WGS	185.0	1550405632.0	PRJNA379741	SAMN06620498	Metagenome or environmental	COLUMBIA UNIVERSITY	2014-08-20	public	fastq,sra	gs,ncbi,s3	gs.US,s3.us-east-1,ncbi.public				SRX2658758	USA	North America	USA		Homo sapiens	Illumina HiSeq 4000	not collected	ESS-0359	PAIRED	RANDOM	METAGENOMIC	human gut metagenome	ILLUMINA	1519603200.0			MECFS-0359	SRP102150
0.907027421495327	SRR6784411	WGS	183.0	2133148090.0	PRJNA379741	SAMN06620497	Metagenome or environmental	COLUMBIA UNIVERSITY	2014-08-18	public	fastq,sra	gs,ncbi,s3	ncbi.public,gs.US,s3.us-east-1				SRX2658759	USA	North America	USA		Homo sapiens	Illumina HiSeq 4000	not collected	ESS-0335	PAIRED	RANDOM	METAGENOMIC	human gut metagenome	ILLUMINA	1519689600.0			MECFS-0335	SRP102150
1.13660480093458	SRR6784414	WGS	185.0	2716883123.0	PRJNA379741	SAMN06620494	Metagenome or environmental	COLUMBIA UNIVERSITY	2014-07-14	public	sra,fastq	gs,ncbi,s3	ncbi.public,gs.US,s3.us-east-1				SRX2658762	USA	North America	USA		Homo sapiens	Illumina HiSeq 4000	not collected	ESS-0165	PAIRED	RANDOM	METAGENOMIC	human gut metagenome	ILLUMINA	1519689600.0			MECFS-0165	SRP102150
4.62582145700935	SRR6784510	WGS	180.0	10994748143.0	PRJNA379741	SAMN06619310	Metagenome or environmental	COLUMBIA UNIVERSITY	2014-10-27	public	sra,fastq	gs,ncbi,s3	ncbi.public,gs.US,s3.us-east-1				SRX2654837	USA	North America	USA		Homo sapiens	Illumina HiSeq 4000	not collected	ESS-0603	PAIRED	RANDOM	METAGENOMIC	human gut metagenome	ILLUMINA	1519603200.0			MECFS-0603	SRP102150
2.63971989813084	SRR6784511	WGS	181.0	6298383614.0	PRJNA379741	SAMN06619309	Metagenome or environmental	COLUMBIA UNIVERSITY	2014-10-14	public	fastq,sra	ncbi,gs,s3	ncbi.public,gs.US,s3.us-east-1				SRX2654838	USA	North America	USA		Homo sapiens	Illumina HiSeq 4000	not collected	ESS-0596	PAIRED	RANDOM	METAGENOMIC	human gut metagenome	ILLUMINA	1519689600.0			MECFS-0596	SRP102150
7.91256579719626	SRR6784512	WGS	182.0	19338278650.0	PRJNA379741	SAMN06619308	Metagenome or environmental	COLUMBIA UNIVERSITY	2014-10-14	public	sra,fastq	ncbi,gs,s3	gs.US,s3.us-east-1,ncbi.public				SRX2654839	USA	North America	USA		Homo sapiens	Illumina HiSeq 4000	not collected	ESS-0590	PAIRED	RANDOM	METAGENOMIC	human gut metagenome	ILLUMINA	1519603200.0			MECFS-0590	SRP102150
2.37180770654206	SRR6784513	WGS	182.0	4960169064.0	PRJNA379741	SAMN06619307	Metagenome or environmental	COLUMBIA UNIVERSITY	2014-10-12	public	fastq,sra	ncbi,gs,s3	ncbi.public,s3.us-east-1,gs.US				SRX2654840	USA	North America	USA		Homo sapiens	Illumina HiSeq 4000	not collected	ESS-0586	PAIRED	RANDOM	METAGENOMIC	human gut metagenome	ILLUMINA	1519689600.0			MECFS-0586	SRP102150
1.59431033831776	SRR6784515	WGS	182.0	3354209050.0	PRJNA379741	SAMN06619305	Metagenome or environmental	COLUMBIA UNIVERSITY	2014-10-01	public	fastq,sra	gs,ncbi,s3	ncbi.public,gs.US,s3.us-east-1				SRX2654842	USA	North America	USA		Homo sapiens	Illumina HiSeq 4000	not collected	ESS-0569	PAIRED	RANDOM	METAGENOMIC	human gut metagenome	ILLUMINA	1519689600.0			MECFS-0569	SRP102150
1.6464864411215	SRR6784516	WGS	183.0	3527915786.0	PRJNA379741	SAMN06619304	Metagenome or environmental	COLUMBIA UNIVERSITY	2014-09-30	public	fastq,sra	gs,ncbi,s3	ncbi.public,s3.us-east-1,gs.US				SRX2654843	USA	North America	USA		Homo sapiens	Illumina HiSeq 4000	not collected	ESS-0561	PAIRED	RANDOM	METAGENOMIC	human gut metagenome	ILLUMINA	1519689600.0			MECFS-0561	SRP102150
3.71383081401869	SRR6784518	WGS	179.0	8479846470.0	PRJNA379741	SAMN06619302	Metagenome or environmental	COLUMBIA UNIVERSITY	2014-09-29	public	fastq,sra	ncbi,gs,s3	gs.US,s3.us-east-1,ncbi.public				SRX2654845	USA	North America	USA		Homo sapiens	Illumina HiSeq 4000	not collected	ESS-0550	PAIRED	RANDOM	METAGENOMIC	human gut metagenome	ILLUMINA	1519603200.0			MECFS-0550	SRP102150
2.86847856448598	SRR6784523	WGS	179.0	6721482972.0	PRJNA379741	SAMN06619297	Metagenome or environmental	COLUMBIA UNIVERSITY	2014-09-15	public	sra,fastq	ncbi,gs,s3	ncbi.public,gs.US,s3.us-east-1				SRX2654850	USA	North America	USA		Homo sapiens	Illumina HiSeq 4000	not collected	ESS-0506	PAIRED	RANDOM	METAGENOMIC	human gut metagenome	ILLUMINA	1519689600.0			MECFS-0506	SRP102150
4.34649818130841	SRR6784524	WGS	181.0	10334349476.0	PRJNA379741	SAMN06619296	Metagenome or environmental	COLUMBIA UNIVERSITY	2014-09-15	public	sra,fastq	ncbi,s3,gs	gs.US,s3.us-east-1,ncbi.public				SRX2654851	USA	North America	USA		Homo sapiens	Illumina HiSeq 4000	not collected	ESS-0501	PAIRED	RANDOM	METAGENOMIC	human gut metagenome	ILLUMINA	1519603200.0			MECFS-0501	SRP102150
2.55326268317757	SRR6784525	WGS	181.0	6059300728.0	PRJNA379741	SAMN06619295	Metagenome or environmental	COLUMBIA UNIVERSITY	2014-09-11	public	fastq,sra	gs,ncbi,s3	ncbi.public,gs.US,s3.us-east-1				SRX2654852	USA	North America	USA		Homo sapiens	Illumina HiSeq 4000	not collected	ESS-0496	PAIRED	RANDOM	METAGENOMIC	human gut metagenome	ILLUMINA	1519603200.0			MECFS-0496	SRP102150
4.8791321317757	SRR6784526	WGS	180.0	11456966398.0	PRJNA379741	SAMN06619294	Metagenome or environmental	COLUMBIA UNIVERSITY	2014-09-10	public	fastq,sra	ncbi,gs,s3	ncbi.public,gs.US,s3.us-east-1				SRX2654853	USA	North America	USA		Homo sapiens	Illumina HiSeq 4000	not collected	ESS-0489	PAIRED	RANDOM	METAGENOMIC	human gut metagenome	ILLUMINA	1519603200.0			MECFS-0489	SRP102150
1.96970671495327	SRR6784528	WGS	180.0	4606479396.0	PRJNA379741	SAMN06619292	Metagenome or environmental	COLUMBIA UNIVERSITY	2014-09-08	public	fastq,sra	ncbi,gs,s3	ncbi.public,gs.US,s3.us-east-1				SRX2654855	USA	North America	USA		Homo sapiens	Illumina HiSeq 4000	not collected	ESS-0473	PAIRED	RANDOM	METAGENOMIC	human gut metagenome	ILLUMINA	1519603200.0			MECFS-0473	SRP102150
2.1841969635514	SRR6784529	WGS	181.0	5151827485.0	PRJNA379741	SAMN06619291	Metagenome or environmental	COLUMBIA UNIVERSITY	2014-09-02	public	sra,fastq	gs,ncbi,s3	ncbi.public,gs.US,s3.us-east-1				SRX2654856	USA	North America	USA		Homo sapiens	Illumina HiSeq 4000	not collected	ESS-0467	PAIRED	RANDOM	METAGENOMIC	human gut metagenome	ILLUMINA	1519603200.0			MECFS-0467	SRP102150
3.02293372990654	SRR6784531	WGS	181.0	7161514174.0	PRJNA379741	SAMN06619289	Metagenome or environmental	COLUMBIA UNIVERSITY	2014-09-01	public	sra,fastq	ncbi,gs,s3	ncbi.public,gs.US,s3.us-east-1				SRX2654858	USA	North America	USA		Homo sapiens	Illumina HiSeq 4000	not collected	ESS-0447	PAIRED	RANDOM	METAGENOMIC	human gut metagenome	ILLUMINA	1519689600.0			MECFS-0447	SRP102150
3.34380286728972	SRR6784534	WGS	180.0	7831669625.0	PRJNA379741	SAMN06619286	Metagenome or environmental	COLUMBIA UNIVERSITY	2014-09-02	public	sra,fastq	ncbi,gs,s3	ncbi.public,gs.US,s3.us-east-1				SRX2654861	USA	North America	USA		Homo sapiens	Illumina HiSeq 4000	not collected	ESS-0430	PAIRED	RANDOM	METAGENOMIC	human gut metagenome	ILLUMINA	1519603200.0			MECFS-0430	SRP102150
1.86059324766355	SRR6784535	WGS	180.0	4348166090.0	PRJNA379741	SAMN06619285	Metagenome or environmental	COLUMBIA UNIVERSITY	2014-09-01	public	fastq,sra	gs,s3,ncbi	gs.US,s3.us-east-1,ncbi.public				SRX2654862	USA	North America	USA		Homo sapiens	Illumina HiSeq 4000	not collected	ESS-0425	PAIRED	RANDOM	METAGENOMIC	human gut metagenome	ILLUMINA	1519603200.0			MECFS-0425	SRP102150
2.34430392803738	SRR6784540	WGS	180.0	5494478689.0	PRJNA379741	SAMN06619280	Metagenome or environmental	COLUMBIA UNIVERSITY	2014-08-26	public	fastq,sra	gs,ncbi,s3	ncbi.public,gs.US,s3.us-east-1				SRX2654867	USA	North America	USA		Homo sapiens	Illumina HiSeq 4000	not collected	ESS-0394	PAIRED	RANDOM	METAGENOMIC	human gut metagenome	ILLUMINA	1519603200.0			MECFS-0394	SRP102150
2.33742572336449	SRR6784541	WGS	180.0	5507397126.0	PRJNA379741	SAMN06619279	Metagenome or environmental	COLUMBIA UNIVERSITY	2014-08-26	public	sra,fastq	ncbi,gs,s3	ncbi.public,gs.US,s3.us-east-1				SRX2654868	USA	North America	USA		Homo sapiens	Illumina HiSeq 4000	not collected	ESS-0386	PAIRED	RANDOM	METAGENOMIC	human gut metagenome	ILLUMINA	1519603200.0			MECFS-0386	SRP102150
1.2639296588785	SRR6784545	WGS	181.0	2969648800.0	PRJNA379741	SAMN06619275	Metagenome or environmental	COLUMBIA UNIVERSITY	2014-08-19	public	fastq,sra	gs,ncbi,s3	gs.US,s3.us-east-1,ncbi.public				SRX2654872	USA	North America	USA		Homo sapiens	Illumina HiSeq 4000	not collected	ESS-0364	PAIRED	RANDOM	METAGENOMIC	human gut metagenome	ILLUMINA	1519603200.0			MECFS-0364	SRP102150
2.10234456635514	SRR6784548	WGS	178.0	4906061499.0	PRJNA379741	SAMN06619272	Metagenome or environmental	COLUMBIA UNIVERSITY	2014-08-19	public	fastq,sra	gs,ncbi,s3	ncbi.public,gs.US,s3.us-east-1				SRX2654875	USA	North America	USA		Homo sapiens	Illumina HiSeq 4000	not collected	ESS-0338	PAIRED	RANDOM	METAGENOMIC	human gut metagenome	ILLUMINA	1519603200.0			MECFS-0338	SRP102150
1.65492268971963	SRR6784551	WGS	181.0	3994331418.0	PRJNA379741	SAMN06619269	Metagenome or environmental	COLUMBIA UNIVERSITY	2014-08-11	public	fastq,sra	gs,ncbi,s3	ncbi.public,gs.US,s3.us-east-1				SRX2654878	USA	North America	USA		Homo sapiens	Illumina HiSeq 4000	not collected	ESS-0308	PAIRED	RANDOM	METAGENOMIC	human gut metagenome	ILLUMINA	1519603200.0			MECFS-0308	SRP102150
8.56659958878505	SRR6784553	WGS	180.0	20127176582.0	PRJNA379741	SAMN06619267	Metagenome or environmental	COLUMBIA UNIVERSITY	2014-08-12	public	fastq,sra	ncbi,s3,gs	gs.US,s3.us-east-1,ncbi.public				SRX2654880	USA	North America	USA		Homo sapiens	Illumina HiSeq 4000	not collected	ESS-0290	PAIRED	RANDOM	METAGENOMIC	human gut metagenome	ILLUMINA	1519603200.0			MECFS-0290	SRP102150
0.605834119626168	SRR6784554	WGS	179.0	1387616814.0	PRJNA379741	SAMN06619266	Metagenome or environmental	COLUMBIA UNIVERSITY	2014-08-10	public	sra,fastq	ncbi,gs,s3	gs.US,s3.us-east-1,ncbi.public				SRX2654881	USA	North America	USA		Homo sapiens	Illumina HiSeq 4000	not collected	ESS-0286	PAIRED	RANDOM	METAGENOMIC	human gut metagenome	ILLUMINA	1519603200.0			MECFS-0286	SRP102150
5.56037734018692	SRR6784556	WGS	178.0	12563296155.0	PRJNA379741	SAMN06619264	Metagenome or environmental	COLUMBIA UNIVERSITY	2014-08-06	public	fastq,sra	ncbi,gs,s3	ncbi.public,gs.US,s3.us-east-1				SRX2654883	USA	North America	USA		Homo sapiens	Illumina HiSeq 4000	not collected	ESS-0268	PAIRED	RANDOM	METAGENOMIC	human gut metagenome	ILLUMINA	1519603200.0			MECFS-0268	SRP102150
1.71733190186916	SRR6784558	WGS	181.0	4162534834.0	PRJNA379741	SAMN06619262	Metagenome or environmental	COLUMBIA UNIVERSITY	2014-08-04	public	fastq,sra	gs,ncbi,s3	gs.US,s3.us-east-1,ncbi.public				SRX2654885	USA	North America	USA		Homo sapiens	Illumina HiSeq 4000	not collected	ESS-0254	PAIRED	RANDOM	METAGENOMIC	human gut metagenome	ILLUMINA	1519603200.0			MECFS-0254	SRP102150
1.55702828224299	SRR6784559	WGS	181.0	3695472760.0	PRJNA379741	SAMN06619261	Metagenome or environmental	COLUMBIA UNIVERSITY	2014-07-31	public	fastq,sra	gs,ncbi,s3	ncbi.public,s3.us-east-1,gs.US				SRX2654886	USA	North America	USA		Homo sapiens	Illumina HiSeq 4000	not collected	ESS-0251	PAIRED	RANDOM	METAGENOMIC	human gut metagenome	ILLUMINA	1519689600.0			MECFS-0251	SRP102150
3.14437199065421	SRR6784560	WGS	180.0	7484974148.0	PRJNA379741	SAMN06619260	Metagenome or environmental	COLUMBIA UNIVERSITY	2014-07-31	public	fastq,sra	gs,ncbi,s3	ncbi.public,gs.US,s3.us-east-1				SRX2654887	USA	North America	USA		Homo sapiens	Illumina HiSeq 4000	not collected	ESS-0243	PAIRED	RANDOM	METAGENOMIC	human gut metagenome	ILLUMINA	1519603200.0			MECFS-0243	SRP102150
1.29323882242991	SRR6784564	WGS	181.0	3102790220.0	PRJNA379741	SAMN06619256	Metagenome or environmental	COLUMBIA UNIVERSITY	2014-07-28	public	fastq,sra	ncbi,gs,s3	gs.US,s3.us-east-1,ncbi.public				SRX2654891	USA	North America	USA		Homo sapiens	Illumina HiSeq 4000	not collected	ESS-0219	PAIRED	RANDOM	METAGENOMIC	human gut metagenome	ILLUMINA	1519603200.0			MECFS-0219	SRP102150
7.18185428691589	SRR6784566	WGS	179.0	16833414556.0	PRJNA379741	SAMN06619254	Metagenome or environmental	COLUMBIA UNIVERSITY	2014-07-22	public	fastq,sra	gs,ncbi,s3	ncbi.public,gs.US,s3.us-east-1				SRX2654893	USA	North America	USA		Homo sapiens	Illumina HiSeq 4000	not collected	ESS-0208	PAIRED	RANDOM	METAGENOMIC	human gut metagenome	ILLUMINA	1519603200.0			MECFS-0208	SRP102150
2.53330629906542	SRR6784567	WGS	182.0	5192787574.0	PRJNA379741	SAMN06619253	Metagenome or environmental	COLUMBIA UNIVERSITY	2014-07-22	public	fastq,sra	gs,s3,ncbi	gs.US,s3.us-east-1,ncbi.public				SRX2654894	USA	North America	USA		Homo sapiens	Illumina HiSeq 4000	not collected	ESS-0202	PAIRED	RANDOM	METAGENOMIC	human gut metagenome	ILLUMINA	1519689600.0			MECFS-0202	SRP102150
1.44886807009346	SRR6784569	WGS	179.0	3402736362.0	PRJNA379741	SAMN06619251	Metagenome or environmental	COLUMBIA UNIVERSITY	2014-07-21	public	fastq,sra	gs,ncbi,s3	gs.US,s3.us-east-1,ncbi.public				SRX2654896	USA	North America	USA		Homo sapiens	Illumina HiSeq 4000	not collected	ESS-0188	PAIRED	RANDOM	METAGENOMIC	human gut metagenome	ILLUMINA	1519689600.0			MECFS-0188	SRP102150
2.07025550560748	SRR6784570	WGS	181.0	4989892380.0	PRJNA379741	SAMN06619250	Metagenome or environmental	COLUMBIA UNIVERSITY	2014-07-19	public	fastq,sra	ncbi,gs,s3	ncbi.public,gs.US,s3.us-east-1				SRX2654897	USA	North America	USA		Homo sapiens	Illumina HiSeq 4000	not collected	ESS-0177	PAIRED	RANDOM	METAGENOMIC	human gut metagenome	ILLUMINA	1519603200.0			MECFS-0177	SRP102150
1.1779892317757	SRR6784571	WGS	180.0	2733345231.0	PRJNA379741	SAMN06619249	Metagenome or environmental	COLUMBIA UNIVERSITY	2014-07-16	public	sra,fastq	gs,ncbi,s3	ncbi.public,gs.US,s3.us-east-1				SRX2654898	USA	North America	USA		Homo sapiens	Illumina HiSeq 4000	not collected	ESS-0172	PAIRED	RANDOM	METAGENOMIC	human gut metagenome	ILLUMINA	1519603200.0			MECFS-0172	SRP102150
4.0381232953271	SRR6784574	WGS	179.0	9530451056.0	PRJNA379741	SAMN06619246	Metagenome or environmental	COLUMBIA UNIVERSITY	2014-07-09	public	fastq,sra	gs,ncbi,s3	ncbi.public,gs.US,s3.us-east-1				SRX2654901	USA	North America	USA		Homo sapiens	Illumina HiSeq 4000	not collected	ESS-0147	PAIRED	RANDOM	METAGENOMIC	human gut metagenome	ILLUMINA	1519603200.0			MECFS-0147	SRP102150
5.77116560841121	SRR6784576	WGS	180.0	13591354401.0	PRJNA379741	SAMN06619244	Metagenome or environmental	COLUMBIA UNIVERSITY	2014-07-09	public	sra,fastq	ncbi,s3,gs	gs.US,s3.us-east-1,ncbi.public				SRX2654903	USA	North America	USA		Homo sapiens	Illumina HiSeq 4000	not collected	ESS-0136	PAIRED	RANDOM	METAGENOMIC	human gut metagenome	ILLUMINA	1519603200.0			MECFS-0136	SRP102150
3.69251039906542	SRR6784578	WGS	180.0	8768754785.0	PRJNA379741	SAMN06619242	Metagenome or environmental	COLUMBIA UNIVERSITY	2014-07-07	public	sra,fastq	ncbi,s3,gs	gs.US,s3.us-east-1,ncbi.public				SRX2654905	USA	North America	USA		Homo sapiens	Illumina HiSeq 4000	not collected	ESS-0123	PAIRED	RANDOM	METAGENOMIC	human gut metagenome	ILLUMINA	1519603200.0			MECFS-0123	SRP102150
3.66279068224299	SRR6784579	WGS	178.0	8496577374.0	PRJNA379741	SAMN06619241	Metagenome or environmental	COLUMBIA UNIVERSITY	2014-07-08	public	fastq,sra	ncbi,gs,s3	gs.US,s3.us-east-1,ncbi.public				SRX2654906	USA	North America	USA		Homo sapiens	Illumina HiSeq 4000	not collected	ESS-0119	PAIRED	RANDOM	METAGENOMIC	human gut metagenome	ILLUMINA	1519689600.0			MECFS-0119	SRP102150
3.86443433831776	SRR6784583	WGS	179.0	9112181506.0	PRJNA379741	SAMN06619237	Metagenome or environmental	COLUMBIA UNIVERSITY	2014-07-02	public	fastq,sra	ncbi,gs,s3	gs.US,s3.us-east-1,ncbi.public				SRX2654910	USA	North America	USA		Homo sapiens	Illumina HiSeq 4000	not collected	ESS-0093	PAIRED	RANDOM	METAGENOMIC	human gut metagenome	ILLUMINA	1519603200.0			MECFS-0093	SRP102150
1.40873812149533	SRR6784585	WGS	180.0	3317933134.0	PRJNA379741	SAMN06619235	Metagenome or environmental	COLUMBIA UNIVERSITY	2014-07-01	public	fastq,sra	ncbi,gs,s3	ncbi.public,gs.US,s3.us-east-1				SRX2654912	USA	North America	USA		Homo sapiens	Illumina HiSeq 4000	not collected	ESS-0080	PAIRED	RANDOM	METAGENOMIC	human gut metagenome	ILLUMINA	1519689600.0			MECFS-0080	SRP102150
4.09175923364486	SRR6784586	WGS	180.0	9666764221.0	PRJNA379741	SAMN06619234	Metagenome or environmental	COLUMBIA UNIVERSITY	2014-06-30	public	fastq,sra	gs,ncbi,s3	gs.US,s3.us-east-1,ncbi.public				SRX2654913	USA	North America	USA		Homo sapiens	Illumina HiSeq 4000	not collected	ESS-0077	PAIRED	RANDOM	METAGENOMIC	human gut metagenome	ILLUMINA	1519603200.0			MECFS-0077	SRP102150
2.08061776448598	SRR6784587	WGS	179.0	4888841646.0	PRJNA379741	SAMN06619233	Metagenome or environmental	COLUMBIA UNIVERSITY	2014-07-01	public	sra,fastq	ncbi,s3,gs	gs.US,s3.us-east-1,ncbi.public				SRX2654914	USA	North America	USA		Homo sapiens	Illumina HiSeq 4000	not collected	ESS-0068	PAIRED	RANDOM	METAGENOMIC	human gut metagenome	ILLUMINA	1519603200.0			MECFS-0068	SRP102150
3.39496664672897	SRR6784590	WGS	180.0	7990849102.0	PRJNA379741	SAMN06619230	Metagenome or environmental	COLUMBIA UNIVERSITY	2014-07-01	public	fastq,sra	gs,s3,ncbi	ncbi.public,s3.us-east-1,gs.US				SRX2654917	USA	North America	USA		Homo sapiens	Illumina HiSeq 4000	not collected	ESS-0053	PAIRED	RANDOM	METAGENOMIC	human gut metagenome	ILLUMINA	1519689600.0			MECFS-0053	SRP102150
3.27713130280374	SRR6784591	WGS	180.0	7820414337.0	PRJNA379741	SAMN06619229	Metagenome or environmental	COLUMBIA UNIVERSITY	2014-06-25	public	fastq,sra	ncbi,gs,s3	ncbi.public,gs.US,s3.us-east-1				SRX2654918	USA	North America	USA		Homo sapiens	Illumina HiSeq 4000	not collected	ESS-0044	PAIRED	RANDOM	METAGENOMIC	human gut metagenome	ILLUMINA	1519603200.0			MECFS-0044	SRP102150
1.67404702149533	SRR6784594	WGS	182.0	3505355128.0	PRJNA379741	SAMN06619226	Metagenome or environmental	COLUMBIA UNIVERSITY	2014-06-23	public	fastq,sra	gs,s3,ncbi	ncbi.public,gs.US,s3.us-east-1				SRX2654921	USA	North America	USA		Homo sapiens	Illumina HiSeq 4000	not collected	ESS-0026	PAIRED	RANDOM	METAGENOMIC	human gut metagenome	ILLUMINA	1519689600.0			MECFS-0026	SRP102150
2.25209134859813	ERR2017411	WGS	177.0	3161133051.0	PRJEB21528	SAMEA104142374		BEIJING GENOME INSTITUTE	2011	public	fastq,sra	ena,s3,gs,ncbi	ncbi.public,ena,gs.US,s3.us-east-1				ERX2076993	China	Asia				Illumina HiSeq 2000		SZAXPI001356-43	PAIRED	other	METAGENOMIC	human gut metagenome	ILLUMINA	1513296000.0			SAMEA104142374	ERP023788	N001			ERC000015	17514.0	17851.0	human gut	human-associated habitat	faeces	China	55.676097	12.568337	human-gut	BGI
2.29321583457944	ERR2017413	WGS	158.0	2807517536.0	PRJEB21528	SAMEA104142372		BEIJING GENOME INSTITUTE	2011	public	fastq,sra	ena,s3,gs,ncbi	ena,ncbi.public,gs.US,s3.us-east-1				ERX2076995	China	Asia				Illumina HiSeq 2000		SZAXPI001358-45	PAIRED	other	METAGENOMIC	human gut metagenome	ILLUMINA	1513296000.0			SAMEA104142372	ERP023788	N003			ERC000015	17514.0	17851.0	human gut	human-associated habitat	faeces	China	55.676097	12.568337	human-gut	BGI
3.0033973	ERR2017415	WGS	158.0	3671068081.0	PRJEB21528	SAMEA104142370		BEIJING GENOME INSTITUTE	2011	public	fastq,sra	ena,gs,ncbi,s3	gs.US,s3.us-east-1,ncbi.public,ena				ERX2076997	China	Asia				Illumina HiSeq 2000		SZAXPI001360-47	PAIRED	other	METAGENOMIC	human gut metagenome	ILLUMINA	1513296000.0			SAMEA104142370	ERP023788	N006			ERC000015	17514.0	17851.0	human gut	human-associated habitat	faeces	China	55.676097	12.568337	human-gut	BGI
3.07002380560748	ERR2017416	WGS	156.0	3698292976.0	PRJEB21528	SAMEA104142369		BEIJING GENOME INSTITUTE	2011	public	fastq,sra	ena,ncbi,gs,s3	ncbi.public,ena,gs.US,s3.us-east-1				ERX2076998	China	Asia				Illumina HiSeq 2000		SZAXPI001362-57	PAIRED	other	METAGENOMIC	human gut metagenome	ILLUMINA	1513296000.0			SAMEA104142369	ERP023788	N009			ERC000015	17514.0	17851.0	human gut	human-associated habitat	faeces	China	55.676097	12.568337	human-gut	BGI
2.84308268411215	ERR2017418	WGS	158.0	3468644898.0	PRJEB21528	SAMEA104142367		BEIJING GENOME INSTITUTE	2011	public	fastq,sra	gs,ncbi,s3,ena	gs.US,s3.us-east-1,ena,ncbi.public				ERX2077000	China	Asia				Illumina HiSeq 2000		SZAXPI001457-75	PAIRED	other	METAGENOMIC	human gut metagenome	ILLUMINA	1513296000.0			SAMEA104142367	ERP023788	N013			ERC000015	17514.0	17851.0	human gut	human-associated habitat	faeces	China	55.676097	12.568337	human-gut	BGI
2.81728897196262	ERR2017420	WGS	156.0	3412270303.0	PRJEB21528	SAMEA104142365		BEIJING GENOME INSTITUTE	2011	public	fastq,sra	gs,ncbi,s3,ena	gs.US,ena,s3.us-east-1,ncbi.public				ERX2077002	China	Asia				Illumina HiSeq 2000		SZAXPI001462-89	PAIRED	other	METAGENOMIC	human gut metagenome	ILLUMINA	1513296000.0			SAMEA104142365	ERP023788	N020			ERC000015	17514.0	17851.0	human gut	human-associated habitat	faeces	China	55.676097	12.568337	human-gut	BGI
3.02019988411215	ERR2017423	WGS	157.0	3671247326.0	PRJEB21528	SAMEA104142362		BEIJING GENOME INSTITUTE	2011	public	fastq,sra	ena,gs,ncbi,s3	gs.US,s3.us-east-1,ncbi.public,ena				ERX2077005	China	Asia				Illumina HiSeq 2000		SZAXPI001465-94	PAIRED	other	METAGENOMIC	human gut metagenome	ILLUMINA	1513296000.0			SAMEA104142362	ERP023788	N024			ERC000015	17514.0	17851.0	human gut	human-associated habitat	faeces	China	55.676097	12.568337	human-gut	BGI
2.92183607850467	ERR2017424	WGS	157.0	3556380237.0	PRJEB21528	SAMEA104142361		BEIJING GENOME INSTITUTE	2011	public	fastq,sra	gs,ncbi,s3,ena	s3.us-east-1,ncbi.public,gs.US,ena				ERX2077006	China	Asia				Illumina HiSeq 2000		SZAXPI001466-95	PAIRED	other	METAGENOMIC	human gut metagenome	ILLUMINA	1513296000.0			SAMEA104142361	ERP023788	N025			ERC000015	17514.0	17851.0	human gut	human-associated habitat	faeces	China	55.676097	12.568337	human-gut	BGI
2.69382073925234	ERR2017427	WGS	157.0	3283795123.0	PRJEB21528	SAMEA104142358		BEIJING GENOME INSTITUTE	2011	public	sra,fastq	ena,s3,gs,ncbi	ncbi.public,ena,gs.US,s3.us-east-1				ERX2077009	China	Asia				Illumina HiSeq 2000		SZAXPI001469-109	PAIRED	other	METAGENOMIC	human gut metagenome	ILLUMINA	1513296000.0			SAMEA104142358	ERP023788	N028			ERC000015	17514.0	17851.0	human gut	human-associated habitat	faeces	China	55.676097	12.568337	human-gut	BGI
2.70854980186916	ERR2017429	WGS	157.0	3275699109.0	PRJEB21528	SAMEA104142356		BEIJING GENOME INSTITUTE	2011	public	fastq,sra	ena,gs,ncbi,s3	ena,ncbi.public,gs.US,s3.us-east-1				ERX2077011	China	Asia				Illumina HiSeq 2000		SZAXPI001471-113	PAIRED	other	METAGENOMIC	human gut metagenome	ILLUMINA	1513296000.0			SAMEA104142356	ERP023788	N031			ERC000015	17514.0	17851.0	human gut	human-associated habitat	faeces	China	55.676097	12.568337	human-gut	BGI
2.13851908878505	ERR2017431	WGS	157.0	2601936105.0	PRJEB21528	SAMEA104142354		BEIJING GENOME INSTITUTE	2011	public	fastq,sra	ena,gs,ncbi,s3	gs.US,s3.us-east-1,ncbi.public,ena				ERX2077013	China	Asia				Illumina HiSeq 2000		SZAXPI001473-129	PAIRED	other	METAGENOMIC	human gut metagenome	ILLUMINA	1513296000.0			SAMEA104142354	ERP023788	N033			ERC000015	17514.0	17851.0	human gut	human-associated habitat	faeces	China	55.676097	12.568337	human-gut	BGI
1.77738150373832	ERR2017433	WGS	157.0	2169011824.0	PRJEB21528	SAMEA104142352		BEIJING GENOME INSTITUTE	2011	public	fastq,sra	gs,ncbi,s3,ena	gs.US,s3.us-east-1,ena,ncbi.public				ERX2077015	China	Asia				Illumina HiSeq 2000		SZAXPI001475-136	PAIRED	other	METAGENOMIC	human gut metagenome	ILLUMINA	1513296000.0			SAMEA104142352	ERP023788	N035			ERC000015	17514.0	17851.0	human gut	human-associated habitat	faeces	China	55.676097	12.568337	human-gut	BGI
2.80875667943925	ERR2017435	WGS	156.0	3385541622.0	PRJEB21528	SAMEA104142350		BEIJING GENOME INSTITUTE	2011	public	sra,fastq	ena,s3,gs,ncbi	ncbi.public,ena,gs.US,s3.us-east-1				ERX2077017	China	Asia				Illumina HiSeq 2000		SZAXPI001478-158	PAIRED	other	METAGENOMIC	human gut metagenome	ILLUMINA	1513296000.0			SAMEA104142350	ERP023788	N038			ERC000015	17514.0	17851.0	human gut	human-associated habitat	faeces	China	55.676097	12.568337	human-gut	BGI
2.82422349158879	ERR2017439	WGS	177.0	3951218847.0	PRJEB21528	SAMEA104142346		BEIJING GENOME INSTITUTE	2011	public	fastq,sra	ena,gs,s3,ncbi	ncbi.public,gs.US,s3.us-east-1,ena				ERX2077021	China	Asia				Illumina HiSeq 2000		SZAXPI001483-15	PAIRED	other	METAGENOMIC	human gut metagenome	ILLUMINA	1513296000.0			SAMEA104142346	ERP023788	N043			ERC000015	17514.0	17851.0	human gut	human-associated habitat	faeces	China	55.676097	12.568337	human-gut	BGI
4.50936122336449	ERR2017441	WGS	177.0	6395049566.0	PRJEB21528	SAMEA104142344		BEIJING GENOME INSTITUTE	2011	public	fastq,sra	s3,ncbi,ena,gs	gs.US,ncbi.public,s3.us-east-1,ena				ERX2077023	China	Asia				Illumina HiSeq 2000		SZAXPI001486-18	PAIRED	other	METAGENOMIC	human gut metagenome	ILLUMINA	1513296000.0			SAMEA104142344	ERP023788	N046			ERC000015	17514.0	17851.0	human gut	human-associated habitat	faeces	China	55.676097	12.568337	human-gut	BGI
2.52488388224299	ERR2017444	WGS	178.0	3575061726.0	PRJEB21528	SAMEA104142340		BEIJING GENOME INSTITUTE	2011	public	fastq,sra	gs,ncbi,s3,ena	ena,gs.US,s3.us-east-1,ncbi.public				ERX2077026	China	Asia				Illumina HiSeq 2000		SZAXPI001812-136	PAIRED	other	METAGENOMIC	human gut metagenome	ILLUMINA	1513296000.0			SAMEA104142340	ERP023788	N051			ERC000015	17514.0	17851.0	human gut	human-associated habitat	faeces	China	55.676097	12.568337	human-gut	BGI
3.32830104299065	ERR2017445	WGS	177.0	4629482521.0	PRJEB21528	SAMEA104142338		BEIJING GENOME INSTITUTE	2011	public	fastq,sra	s3,gs,ncbi,ena	gs.US,s3.us-east-1,ena,ncbi.public				ERX2077027	China	Asia				Illumina HiSeq 2000		SZAXPI001814-158	PAIRED	other	METAGENOMIC	human gut metagenome	ILLUMINA	1513296000.0			SAMEA104142338	ERP023788	N052			ERC000015	17514.0	17851.0	human gut	human-associated habitat	faeces	China	55.676097	12.568337	human-gut	BGI
2.89501708224299	ERR2017447	WGS	178.0	4076988246.0	PRJEB21528	SAMEA104142325		BEIJING GENOME INSTITUTE	2011	public	sra,fastq	gs,ena,ncbi,s3	ncbi.public,ena,gs.US,s3.us-east-1				ERX2077029	China	Asia				Illumina HiSeq 2000		SZAXPI001835-169	PAIRED	other	METAGENOMIC	human gut metagenome	ILLUMINA	1513296000.0			SAMEA104142325	ERP023788	N062			ERC000015	17514.0	17851.0	human gut	human-associated habitat	faeces	China	55.676097	12.568337	human-gut	BGI
3.02843907476635	ERR2017449	WGS	177.0	4232261360.0	PRJEB21528	SAMEA104142326		BEIJING GENOME INSTITUTE	2011	public	fastq,sra	ncbi,ena,gs,s3	ncbi.public,gs.US,s3.us-east-1,ena				ERX2077031	China	Asia				Illumina HiSeq 2000		SZAXPI001834-142	PAIRED	other	METAGENOMIC	human gut metagenome	ILLUMINA	1513296000.0			SAMEA104142326	ERP023788	N066			ERC000015	17514.0	17851.0	human gut	human-associated habitat	faeces	China	55.676097	12.568337	human-gut	BGI
2.60670839345794	ERR2017450	WGS	177.0	3665581729.0	PRJEB21528	SAMEA104142331		BEIJING GENOME INSTITUTE	2011	public	fastq,sra	s3,ncbi,ena,gs	ncbi.public,gs.US,s3.us-east-1,ena				ERX2077032	China	Asia				Illumina HiSeq 2000		SZAXPI001827-22	PAIRED	other	METAGENOMIC	human gut metagenome	ILLUMINA	1513296000.0			SAMEA104142331	ERP023788	N074			ERC000015	17514.0	17851.0	human gut	human-associated habitat	faeces	China	55.676097	12.568337	human-gut	BGI
2.2412373046729	ERR2017452	WGS	178.0	3212074089.0	PRJEB21528	SAMEA104142327		BEIJING GENOME INSTITUTE	2011	public	fastq,sra	ena,ncbi,gs,s3	ncbi.public,gs.US,s3.us-east-1,ena				ERX2077034	China	Asia				Illumina HiSeq 2000		SZAXPI001833-14	PAIRED	other	METAGENOMIC	human gut metagenome	ILLUMINA	1513296000.0			SAMEA104142327	ERP023788	N082			ERC000015	17514.0	17851.0	human gut	human-associated habitat	faeces	China	55.676097	12.568337	human-gut	BGI
2.17769093364486	ERR2017453	WGS	178.0	3182519224.0	PRJEB21528	SAMEA104142337		BEIJING GENOME INSTITUTE	2011	public	fastq,sra	s3,gs,ncbi,ena	gs.US,s3.us-east-1,ena,ncbi.public				ERX2077035	China	Asia				Illumina HiSeq 2000		SZAXPI001815-24	PAIRED	other	METAGENOMIC	human gut metagenome	ILLUMINA	1513296000.0			SAMEA104142337	ERP023788	N083			ERC000015	17514.0	17851.0	human gut	human-associated habitat	faeces	China	55.676097	12.568337	human-gut	BGI
3.29378033925234	ERR2017455	WGS	177.0	4500463219.0	PRJEB21528	SAMEA104142339		BEIJING GENOME INSTITUTE	2011	public	fastq,sra	ena,s3,gs,ncbi	ena,gs.US,s3.us-east-1,ncbi.public				ERX2077037	China	Asia				Illumina HiSeq 2000		SZAXPI001813-17	PAIRED	other	METAGENOMIC	human gut metagenome	ILLUMINA	1513296000.0			SAMEA104142339	ERP023788	N085			ERC000015	17514.0	17851.0	human gut	human-associated habitat	faeces	China	55.676097	12.568337	human-gut	BGI
2.41590092242991	ERR2017456	WGS	178.0	3589582235.0	PRJEB21528	SAMEA104142328		BEIJING GENOME INSTITUTE	2011	public	fastq,sra	ena,s3,gs,ncbi	ena,ncbi.public,gs.US,s3.us-east-1				ERX2077038	China	Asia				Illumina HiSeq 2000		SZAXPI001832-18	PAIRED	other	METAGENOMIC	human gut metagenome	ILLUMINA	1513296000.0			SAMEA104142328	ERP023788	N086			ERC000015	17514.0	17851.0	human gut	human-associated habitat	faeces	China	55.676097	12.568337	human-gut	BGI
3.11198591401869	ERR2017458	WGS	176.0	4224718629.0	PRJEB21528	SAMEA104142333		BEIJING GENOME INSTITUTE	2011	public	fastq,sra	s3,ncbi,ena,gs	ncbi.public,gs.US,s3.us-east-1,ena				ERX2077040	China	Asia				Illumina HiSeq 2000		SZAXPI001824-15	PAIRED	other	METAGENOMIC	human gut metagenome	ILLUMINA	1513296000.0			SAMEA104142333	ERP023788	N088			ERC000015	17514.0	17851.0	human gut	human-associated habitat	faeces	China	55.676097	12.568337	human-gut	BGI
2.20287195700935	ERR2017460	WGS	178.0	3294084430.0	PRJEB21528	SAMEA104142334		BEIJING GENOME INSTITUTE	2011	public	fastq,sra	s3,gs,ncbi,ena	gs.US,ncbi.public,ena,s3.us-east-1				ERX2077042	China	Asia				Illumina HiSeq 2000		SZAXPI001823-21	PAIRED	other	METAGENOMIC	human gut metagenome	ILLUMINA	1513296000.0			SAMEA104142334	ERP023788	N103			ERC000015	17514.0	17851.0	human gut	human-associated habitat	faeces	China	55.676097	12.568337	human-gut	BGI
5.43728669626168	ERR2017462	WGS	191.0	7017770804.0	PRJEB21528	SAMEA104142236		BEIJING GENOME INSTITUTE	2012	public	fastq,sra	ena,s3,gs,ncbi	gs.US,s3.us-east-1,ena,ncbi.public				ERX2077044	China	Asia				Illumina HiSeq 2000		SZAXPI020712-18	PAIRED	other	METAGENOMIC	human gut metagenome	ILLUMINA	1513296000.0			SAMEA104142236	ERP023788	N110			ERC000015	17514.0	17851.0	human gut	human-associated habitat	faeces	China	55.676097	12.568337	human-gut	BGI
4.01249325794392	ERR2017464	WGS	194.0	5267228529.0	PRJEB21528	SAMEA104142234		BEIJING GENOME INSTITUTE	2012	public	fastq,sra	s3,ena,gs,ncbi	ncbi.public,gs.US,s3.us-east-1,ena				ERX2077046	China	Asia				Illumina HiSeq 2000		SZAXPI020714-20	PAIRED	other	METAGENOMIC	human gut metagenome	ILLUMINA	1513296000.0			SAMEA104142234	ERP023788	N115			ERC000015	17514.0	17851.0	human gut	human-associated habitat	faeces	China	55.676097	12.568337	human-gut	BGI
5.71586550841122	ERR2017466	WGS	193.0	7403463882.0	PRJEB21528	SAMEA104142232		BEIJING GENOME INSTITUTE	2012	public	sra,fastq	ncbi,s3,gs,ena	ena,gs.US,s3.us-east-1,ncbi.public				ERX2077048	China	Asia				Illumina HiSeq 2000		SZAXPI020716-23	PAIRED	other	METAGENOMIC	human gut metagenome	ILLUMINA	1513296000.0			SAMEA104142232	ERP023788	N117			ERC000015	17514.0	17851.0	human gut	human-associated habitat	faeces	China	55.676097	12.568337	human-gut	BGI
4.50458366168224	ERR2017470	WGS	196.0	6054507846.0	PRJEB21528	SAMEA104142228		BEIJING GENOME INSTITUTE	2012	public	fastq,sra	gs,ncbi,s3,ena	gs.US,ena,s3.us-east-1,ncbi.public				ERX2077052	China	Asia				Illumina HiSeq 2000		SZAXPI020720-27	PAIRED	other	METAGENOMIC	human gut metagenome	ILLUMINA	1513296000.0			SAMEA104142228	ERP023788	N124			ERC000015	17514.0	17851.0	human gut	human-associated habitat	faeces	China	55.676097	12.568337	human-gut	BGI
4.30606435420561	ERR2017472	WGS	197.0	6208649450.0	PRJEB21528	SAMEA104142375		BEIJING GENOME INSTITUTE	2013	public	fastq,sra	ena,ncbi,s3,gs	gs.US,s3.us-east-1,ncbi.public,ena				ERX2077054	China	Asia				Illumina HiSeq 2000		RSZAXPI001157-13	PAIRED	other	METAGENOMIC	human gut metagenome	ILLUMINA	1513296000.0			SAMEA104142375	ERP023788	N1260			ERC000015	17514.0	17851.0	human gut	human-associated habitat	faeces	China	55.676097	12.568337	human-gut	BGI
3.86938080373832	ERR2017474	WGS	196.0	5491964052.0	PRJEB21528	SAMEA104142377		BEIJING GENOME INSTITUTE	2013	public	fastq,sra	ena,gs,ncbi,s3	s3.us-east-1,ncbi.public,gs.US,ena				ERX2077056	China	Asia				Illumina HiSeq 2000		RSZAXPI001159-15	PAIRED	other	METAGENOMIC	human gut metagenome	ILLUMINA	1513296000.0			SAMEA104142377	ERP023788	N1262			ERC000015	17514.0	17851.0	human gut	human-associated habitat	faeces	China	55.676097	12.568337	human-gut	BGI
3.60366024953271	ERR2017477	WGS	197.0	5218342936.0	PRJEB21528	SAMEA104142379		BEIJING GENOME INSTITUTE	2013	public	sra,fastq	gs,ncbi,ena,s3	ena,ncbi.public,gs.US,s3.us-east-1				ERX2077059	China	Asia				Illumina HiSeq 2000		RSZAXPI001162-18	PAIRED	other	METAGENOMIC	human gut metagenome	ILLUMINA	1513296000.0			SAMEA104142379	ERP023788	N1265			ERC000015	17514.0	17851.0	human gut	human-associated habitat	faeces	China	55.676097	12.568337	human-gut	BGI
3.8581442953271	ERR2017479	WGS	197.0	5533465758.0	PRJEB21528	SAMEA104142381		BEIJING GENOME INSTITUTE	2013	public	fastq,sra	ena,gs,ncbi,s3	ena,ncbi.public,gs.US,s3.us-east-1				ERX2077061	China	Asia				Illumina HiSeq 2000		RSZAXPI001164-20	PAIRED	other	METAGENOMIC	human gut metagenome	ILLUMINA	1513296000.0			SAMEA104142381	ERP023788	N1267			ERC000015	17514.0	17851.0	human gut	human-associated habitat	faeces	China	55.676097	12.568337	human-gut	BGI
	ERR2017480	WGS			PRJEB21528	SAMEA104142449		BEIJING GENOME INSTITUTE	2013	public	fastq	ena	ena				ERX2077062	China	Asia				Illumina HiSeq 2000		RSZAXPI001176-35	PAIRED	other	METAGENOMIC	human gut metagenome	ILLUMINA	1513296000.0			SAMEA104142449	ERP023788	N1268			ERC000015	17514.0	17851.0	human gut	human-associated habitat	faeces	China	55.676097	12.568337	human-gut	BGI
4.03695959813084	ERR2017482	WGS	197.0	5791616368.0	PRJEB21528	SAMEA104142383		BEIJING GENOME INSTITUTE	2013	public	fastq,sra	s3,ena,gs,ncbi	ncbi.public,ena,gs.US,s3.us-east-1				ERX2077064	China	Asia				Illumina HiSeq 2000		RSZAXPI001166-22	PAIRED	other	METAGENOMIC	human gut metagenome	ILLUMINA	1513296000.0			SAMEA104142383	ERP023788	N1270			ERC000015	17514.0	17851.0	human gut	human-associated habitat	faeces	China	55.676097	12.568337	human-gut	BGI
4.21276233551402	ERR2017483	WGS	197.0	6082655666.0	PRJEB21528	SAMEA104142384		BEIJING GENOME INSTITUTE	2013	public	sra,fastq	ncbi,s3,ena,gs	gs.US,s3.us-east-1,ncbi.public,ena				ERX2077065	China	Asia				Illumina HiSeq 2000		RSZAXPI001167-23	PAIRED	other	METAGENOMIC	human gut metagenome	ILLUMINA	1513296000.0			SAMEA104142384	ERP023788	N1271			ERC000015	17514.0	17851.0	human gut	human-associated habitat	faeces	China	55.676097	12.568337	human-gut	BGI
4.10686908598131	ERR2017484	WGS	197.0	5887685506.0	PRJEB21528	SAMEA104142385		BEIJING GENOME INSTITUTE	2013	public	fastq,sra	ena,ncbi,s3,gs	gs.US,s3.us-east-1,ncbi.public,ena				ERX2077066	China	Asia				Illumina HiSeq 2000		RSZAXPI001168-24	PAIRED	other	METAGENOMIC	human gut metagenome	ILLUMINA	1513296000.0			SAMEA104142385	ERP023788	N1272			ERC000015	17514.0	17851.0	human gut	human-associated habitat	faeces	China	55.676097	12.568337	human-gut	BGI
4.03539285233645	ERR2017485	WGS	197.0	5846151618.0	PRJEB21528	SAMEA104142386		BEIJING GENOME INSTITUTE	2013	public	fastq,sra	ena,gs,ncbi,s3	gs.US,s3.us-east-1,ncbi.public,ena				ERX2077067	China	Asia				Illumina HiSeq 2000		RSZAXPI001169-25	PAIRED	other	METAGENOMIC	human gut metagenome	ILLUMINA	1513296000.0			SAMEA104142386	ERP023788	N1273			ERC000015	17514.0	17851.0	human gut	human-associated habitat	faeces	China	55.676097	12.568337	human-gut	BGI
3.7532959588785	ERR2017487	WGS	197.0	5431652132.0	PRJEB21528	SAMEA104142388		BEIJING GENOME INSTITUTE	2013	public	fastq,sra	ena,gs,ncbi,s3	ena,ncbi.public,gs.US,s3.us-east-1				ERX2077069	China	Asia				Illumina HiSeq 2000		RSZAXPI001171-27	PAIRED	other	METAGENOMIC	human gut metagenome	ILLUMINA	1513296000.0			SAMEA104142388	ERP023788	N1275			ERC000015	17514.0	17851.0	human gut	human-associated habitat	faeces	China	55.676097	12.568337	human-gut	BGI
3.92767552616822	ERR2017489	WGS	197.0	5647370814.0	PRJEB21528	SAMEA104142390		BEIJING GENOME INSTITUTE	2013	public	sra,fastq	gs,ncbi,s3,ena	ena,ncbi.public,gs.US,s3.us-east-1				ERX2077071	China	Asia				Illumina HiSeq 2000		RSZAXPI001173-32	PAIRED	other	METAGENOMIC	human gut metagenome	ILLUMINA	1513296000.0			SAMEA104142390	ERP023788	N1277			ERC000015	17514.0	17851.0	human gut	human-associated habitat	faeces	China	55.676097	12.568337	human-gut	BGI
4.97314663457944	ERR2017491	WGS	196.0	6879897280.0	PRJEB21528	SAMEA104142226		BEIJING GENOME INSTITUTE	2012	public	sra,fastq	ncbi,s3,ena,gs	ena,gs.US,s3.us-east-1,ncbi.public				ERX2077073	China	Asia				Illumina HiSeq 2000		SZAXPI020723-32	PAIRED	other	METAGENOMIC	human gut metagenome	ILLUMINA	1513296000.0			SAMEA104142226	ERP023788	N127			ERC000015	17514.0	17851.0	human gut	human-associated habitat	faeces	China	55.676097	12.568337	human-gut	BGI
	ERR2017492	WGS			PRJEB21528	SAMEA104142392		BEIJING GENOME INSTITUTE	2013	public	fastq	ena	ena				ERX2077074	China	Asia				Illumina HiSeq 2000		RSZAXPI001175-34	PAIRED	other	METAGENOMIC	human gut metagenome	ILLUMINA	1513296000.0			SAMEA104142392	ERP023788	N1280			ERC000015	17514.0	17851.0	human gut	human-associated habitat	faeces	China	55.676097	12.568337	human-gut	BGI
3.47708196728972	ERR2017494	WGS	195.0	4714933020.0	PRJEB21528	SAMEA104142451		BEIJING GENOME INSTITUTE	2013	public	fastq,sra	ena,gs,s3,ncbi	ncbi.public,gs.US,s3.us-east-1,ena				ERX2077076	China	Asia				Illumina HiSeq 2000		RSZAXPI001178-39	PAIRED	other	METAGENOMIC	human gut metagenome	ILLUMINA	1513296000.0			SAMEA104142451	ERP023788	N1283			ERC000015	17514.0	17851.0	human gut	human-associated habitat	faeces	China	55.676097	12.568337	human-gut	BGI
	ERR2017496	WGS			PRJEB21528	SAMEA104142393		BEIJING GENOME INSTITUTE	2013	public	fastq	ena	ena				ERX2077078	China	Asia				Illumina HiSeq 2000		RSZAXPI001180-43	PAIRED	other	METAGENOMIC	human gut metagenome	ILLUMINA	1513296000.0			SAMEA104142393	ERP023788	N1285			ERC000015	17514.0	17851.0	human gut	human-associated habitat	faeces	China	55.676097	12.568337	human-gut	BGI
	ERR2017498	WGS			PRJEB21528	SAMEA104142394		BEIJING GENOME INSTITUTE	2013	public							ERX2077080	China	Asia				Illumina HiSeq 2000		RSZAXPI001182-46	PAIRED	other	METAGENOMIC	human gut metagenome	ILLUMINA	1513296000.0			SAMEA104142394	ERP023788	N1287			ERC000015	17514.0	17851.0	human gut	human-associated habitat	faeces	China	55.676097	12.568337	human-gut	BGI
4.58507638224299	ERR2017500	WGS	196.0	6479084065.0	PRJEB21528	SAMEA104142225		BEIJING GENOME INSTITUTE	2012	public	fastq,sra	gs,ncbi,s3,ena	gs.US,s3.us-east-1,ena,ncbi.public				ERX2077082	China	Asia				Illumina HiSeq 2000		SZAXPI020724-33	PAIRED	other	METAGENOMIC	human gut metagenome	ILLUMINA	1513296000.0			SAMEA104142225	ERP023788	N128			ERC000015	17514.0	17851.0	human gut	human-associated habitat	faeces	China	55.676097	12.568337	human-gut	BGI
	ERR2017502	WGS			PRJEB21528	SAMEA104142396		BEIJING GENOME INSTITUTE	2013	public	fastq	ena	ena				ERX2077084	China	Asia				Illumina HiSeq 2000		RSZAXPI001185-57	PAIRED	other	METAGENOMIC	human gut metagenome	ILLUMINA	1513296000.0			SAMEA104142396	ERP023788	N1291			ERC000015	17514.0	17851.0	human gut	human-associated habitat	faeces	China	55.676097	12.568337	human-gut	BGI
3.37786982056075	ERR2017504	WGS	197.0	4872268002.0	PRJEB21528	SAMEA104142398		BEIJING GENOME INSTITUTE	2013	public	fastq,sra	s3,ncbi,ena,gs	gs.US,ncbi.public,s3.us-east-1,ena				ERX2077086	China	Asia				Illumina HiSeq 2000		RSZAXPI001187-66	PAIRED	other	METAGENOMIC	human gut metagenome	ILLUMINA	1513296000.0			SAMEA104142398	ERP023788	N1293			ERC000015	17514.0	17851.0	human gut	human-associated habitat	faeces	China	55.676097	12.568337	human-gut	BGI
4.2001368046729	ERR2017507	WGS	197.0	6097191744.0	PRJEB21528	SAMEA104142401		BEIJING GENOME INSTITUTE	2013	public	fastq,sra	ena,gs,ncbi,s3	ena,ncbi.public,gs.US,s3.us-east-1				ERX2077089	China	Asia				Illumina HiSeq 2000		RSZAXPI001190-79	PAIRED	other	METAGENOMIC	human gut metagenome	ILLUMINA	1513296000.0			SAMEA104142401	ERP023788	N1296			ERC000015	17514.0	17851.0	human gut	human-associated habitat	faeces	China	55.676097	12.568337	human-gut	BGI
4.15928731121495	ERR2017510	WGS	197.0	6022113998.0	PRJEB21528	SAMEA104142404		BEIJING GENOME INSTITUTE	2013	public	sra,fastq	ncbi,ena,gs,s3	gs.US,s3.us-east-1,ncbi.public,ena				ERX2077092	China	Asia				Illumina HiSeq 2000		RSZAXPI001193-84	PAIRED	other	METAGENOMIC	human gut metagenome	ILLUMINA	1513296000.0			SAMEA104142404	ERP023788	N1299			ERC000015	17514.0	17851.0	human gut	human-associated habitat	faeces	China	55.676097	12.568337	human-gut	BGI
4.15362290280374	ERR2017512	WGS	197.0	5998241772.0	PRJEB21528	SAMEA104142405		BEIJING GENOME INSTITUTE	2013	public	fastq,sra	ena,gs,ncbi,s3	ncbi.public,gs.US,s3.us-east-1,ena				ERX2077094	China	Asia				Illumina HiSeq 2000		RSZAXPI001194-87	PAIRED	other	METAGENOMIC	human gut metagenome	ILLUMINA	1513296000.0			SAMEA104142405	ERP023788	N1300			ERC000015	17514.0	17851.0	human gut	human-associated habitat	faeces	China	55.676097	12.568337	human-gut	BGI
4.30036781775701	ERR2017515	WGS	197.0	6192771904.0	PRJEB21528	SAMEA104142408		BEIJING GENOME INSTITUTE	2013	public	fastq,sra	ena,gs,ncbi,s3	ena,s3.us-east-1,ncbi.public,gs.US				ERX2077097	China	Asia				Illumina HiSeq 2000		RSZAXPI001197-90	PAIRED	other	METAGENOMIC	human gut metagenome	ILLUMINA	1513296000.0			SAMEA104142408	ERP023788	N1307			ERC000015	17514.0	17851.0	human gut	human-associated habitat	faeces	China	55.676097	12.568337	human-gut	BGI
3.19443757102804	ERR2017516	WGS	124.0	4863288597.0	PRJEB21528	SAMEA104142448		BEIJING GENOME INSTITUTE	2013	public	sra,fastq	gs,ncbi,ena,s3	ena,ncbi.public,gs.US,s3.us-east-1				ERX2077098	China	Asia				Illumina HiSeq 2000		RSZAXPI001572-93	PAIRED	other	METAGENOMIC	human gut metagenome	ILLUMINA	1513296000.0			SAMEA104142448	ERP023788	N1308			ERC000015	17514.0	17851.0	human gut	human-associated habitat	faeces	China	55.676097	12.568337	human-gut	BGI
4.29386142429907	ERR2017518	WGS	196.0	6057262589.0	PRJEB21528	SAMEA104142223		BEIJING GENOME INSTITUTE	2012	public	fastq,sra	ncbi,s3,ena,gs	gs.US,s3.us-east-1,ncbi.public,ena				ERX2077100	China	Asia				Illumina HiSeq 2000		SZAXPI020726-35	PAIRED	other	METAGENOMIC	human gut metagenome	ILLUMINA	1513296000.0			SAMEA104142223	ERP023788	N135			ERC000015	17514.0	17851.0	human gut	human-associated habitat	faeces	China	55.676097	12.568337	human-gut	BGI
5.33919906728972	ERR2017520	WGS	196.0	7536389190.0	PRJEB21528	SAMEA104142221		BEIJING GENOME INSTITUTE	2012	public	fastq,sra	ena,s3,gs,ncbi	ena,gs.US,s3.us-east-1,ncbi.public				ERX2077102	China	Asia				Illumina HiSeq 2000		SZAXPI020911-37	PAIRED	other	METAGENOMIC	human gut metagenome	ILLUMINA	1513296000.0			SAMEA104142221	ERP023788	N137			ERC000015	17514.0	17851.0	human gut	human-associated habitat	faeces	China	55.676097	12.568337	human-gut	BGI
5.03300269719626	ERR2017521	WGS	196.0	7042907799.0	PRJEB21528	SAMEA104142217		BEIJING GENOME INSTITUTE	2012	public	sra,fastq	ena,gs,ncbi,s3	ncbi.public,ena,gs.US,s3.us-east-1				ERX2077103	China	Asia				Illumina HiSeq 2000		SZAXPI020915-39	PAIRED	other	METAGENOMIC	human gut metagenome	ILLUMINA	1513296000.0			SAMEA104142217	ERP023788	N140			ERC000015	17514.0	17851.0	human gut	human-associated habitat	faeces	China	55.676097	12.568337	human-gut	BGI
4.01512120654206	ERR2017523	WGS	193.0	5203224135.0	PRJEB21528	SAMEA104142214		BEIJING GENOME INSTITUTE	2012	public	fastq,sra	ena,s3,gs,ncbi	ena,ncbi.public,s3.us-east-1,gs.US				ERX2077105	China	Asia				Illumina HiSeq 2000		SZAXPI020918-43	PAIRED	other	METAGENOMIC	human gut metagenome	ILLUMINA	1513296000.0			SAMEA104142214	ERP023788	N143			ERC000015	17514.0	17851.0	human gut	human-associated habitat	faeces	China	55.676097	12.568337	human-gut	BGI
4.71814351588785	ERR2017524	WGS	194.0	6259368982.0	PRJEB21528	SAMEA104142220		BEIJING GENOME INSTITUTE	2012	public	fastq,sra	ncbi,ena,gs,s3	gs.US,s3.us-east-1,ncbi.public,ena				ERX2077106	China	Asia				Illumina HiSeq 2000		SZAXPI020912-44	PAIRED	other	METAGENOMIC	human gut metagenome	ILLUMINA	1513296000.0			SAMEA104142220	ERP023788	N147			ERC000015	17514.0	17851.0	human gut	human-associated habitat	faeces	China	55.676097	12.568337	human-gut	BGI
5.25886831775701	ERR2017527	WGS	197.0	7618389981.0	PRJEB21528	SAMEA104142212		BEIJING GENOME INSTITUTE	2012	public	fastq,sra	ena,gs,ncbi,s3	ncbi.public,gs.US,s3.us-east-1,ena				ERX2077109	China	Asia				Illumina HiSeq 2000		SZAXPI020920-47	PAIRED	other	METAGENOMIC	human gut metagenome	ILLUMINA	1513296000.0			SAMEA104142212	ERP023788	N150			ERC000015	17514.0	17851.0	human gut	human-associated habitat	faeces	China	55.676097	12.568337	human-gut	BGI
5.8563694728972	ERR2017529	WGS	196.0	8190627295.0	PRJEB21528	SAMEA104142211		BEIJING GENOME INSTITUTE	2012	public	sra,fastq	gs,ncbi,s3,ena	ena,gs.US,s3.us-east-1,ncbi.public				ERX2077111	China	Asia				Illumina HiSeq 2000		SZAXPI020921-57	PAIRED	other	METAGENOMIC	human gut metagenome	ILLUMINA	1513296000.0			SAMEA104142211	ERP023788	N153			ERC000015	17514.0	17851.0	human gut	human-associated habitat	faeces	China	55.676097	12.568337	human-gut	BGI
5.1521895411215	ERR2017530	WGS	196.0	7216928456.0	PRJEB21528	SAMEA104142210		BEIJING GENOME INSTITUTE	2012	public	sra,fastq	gs,ncbi,s3,ena	gs.US,s3.us-east-1,ena,ncbi.public				ERX2077112	China	Asia				Illumina HiSeq 2000		SZAXPI020922-62	PAIRED	other	METAGENOMIC	human gut metagenome	ILLUMINA	1513296000.0			SAMEA104142210	ERP023788	N155			ERC000015	17514.0	17851.0	human gut	human-associated habitat	faeces	China	55.676097	12.568337	human-gut	BGI
4.2004096728972	ERR2017531	WGS	196.0	5900247178.0	PRJEB21528	SAMEA104142078		BEIJING GENOME INSTITUTE	2012	public	fastq,sra	ena,gs,ncbi,s3	ena,ncbi.public,gs.US,s3.us-east-1				ERX2077113	China	Asia				Illumina HiSeq 2000		SZAXPI027666-142	PAIRED	other	METAGENOMIC	human gut metagenome	ILLUMINA	1513296000.0			SAMEA104142078	ERP023788	N167			ERC000015	17514.0	17851.0	human gut	human-associated habitat	faeces	China	55.676097	12.568337	human-gut	BGI
4.64705524299065	ERR2017534	WGS	193.0	6028450948.0	PRJEB21528	SAMEA104142152		BEIJING GENOME INSTITUTE	2012	public	sra,fastq	ncbi,gs,ena,s3	ncbi.public,ena,gs.US,s3.us-east-1				ERX2077116	China	Asia				Illumina HiSeq 2000		SZAXPI026465-80	PAIRED	other	METAGENOMIC	human gut metagenome	ILLUMINA	1513296000.0			SAMEA104142152	ERP023788	N171			ERC000015	17514.0	17851.0	human gut	human-associated habitat	faeces	China	55.676097	12.568337	human-gut	BGI
4.60689274859813	ERR2017536	WGS	194.0	6027685294.0	PRJEB21528	SAMEA104142150		BEIJING GENOME INSTITUTE	2012	public	fastq,sra	ncbi,s3,ena,gs	gs.US,s3.us-east-1,ncbi.public,ena				ERX2077118	China	Asia				Illumina HiSeq 2000		SZAXPI026467-84	PAIRED	other	METAGENOMIC	human gut metagenome	ILLUMINA	1513296000.0			SAMEA104142150	ERP023788	N173			ERC000015	17514.0	17851.0	human gut	human-associated habitat	faeces	China	55.676097	12.568337	human-gut	BGI
5.57122160280374	ERR2017537	WGS	193.0	7269355733.0	PRJEB21528	SAMEA104142149		BEIJING GENOME INSTITUTE	2012	public	fastq,sra	s3,ena,gs,ncbi	gs.US,ncbi.public,s3.us-east-1,ena				ERX2077119	China	Asia				Illumina HiSeq 2000		SZAXPI026468-85	PAIRED	other	METAGENOMIC	human gut metagenome	ILLUMINA	1513296000.0			SAMEA104142149	ERP023788	N174			ERC000015	17514.0	17851.0	human gut	human-associated habitat	faeces	China	55.676097	12.568337	human-gut	BGI
4.1674957046729	ERR2017539	WGS	195.0	5763277470.0	PRJEB21528	SAMEA104142147		BEIJING GENOME INSTITUTE	2012	public	sra,fastq	gs,ncbi,ena,s3	ncbi.public,ena,gs.US,s3.us-east-1				ERX2077121	China	Asia				Illumina HiSeq 2000		SZAXPI026470-87	PAIRED	other	METAGENOMIC	human gut metagenome	ILLUMINA	1513296000.0			SAMEA104142147	ERP023788	N176			ERC000015	17514.0	17851.0	human gut	human-associated habitat	faeces	China	55.676097	12.568337	human-gut	BGI
5.10896288504673	ERR2017542	WGS	195.0	6848794211.0	PRJEB21528	SAMEA104142144		BEIJING GENOME INSTITUTE	2012	public	fastq,sra	s3,ncbi,ena,gs	ncbi.public,gs.US,s3.us-east-1,ena				ERX2077124	China	Asia				Illumina HiSeq 2000		SZAXPI026475-94	PAIRED	other	METAGENOMIC	human gut metagenome	ILLUMINA	1513296000.0			SAMEA104142144	ERP023788	N185			ERC000015	17514.0	17851.0	human gut	human-associated habitat	faeces	China	55.676097	12.568337	human-gut	BGI
3.87896341121495	ERR2017544	WGS	194.0	5154461507.0	PRJEB21528	SAMEA104142142		BEIJING GENOME INSTITUTE	2012	public	sra,fastq	gs,ncbi,s3,ena	ena,ncbi.public,gs.US,s3.us-east-1				ERX2077126	China	Asia				Illumina HiSeq 2000		SZAXPI026477-97	PAIRED	other	METAGENOMIC	human gut metagenome	ILLUMINA	1513296000.0			SAMEA104142142	ERP023788	N187			ERC000015	17514.0	17851.0	human gut	human-associated habitat	faeces	China	55.676097	12.568337	human-gut	BGI
5.22935057102804	ERR2017546	WGS	195.0	6989369550.0	PRJEB21528	SAMEA104142140		BEIJING GENOME INSTITUTE	2012	public	fastq,sra	s3,gs,ncbi,ena	ncbi.public,ena,gs.US,s3.us-east-1				ERX2077128	China	Asia				Illumina HiSeq 2000		SZAXPI026479-99	PAIRED	other	METAGENOMIC	human gut metagenome	ILLUMINA	1513296000.0			SAMEA104142140	ERP023788	N189			ERC000015	17514.0	17851.0	human gut	human-associated habitat	faeces	China	55.676097	12.568337	human-gut	BGI
4.11104999345794	ERR2017548	WGS	195.0	5605824074.0	PRJEB21528	SAMEA104142138		BEIJING GENOME INSTITUTE	2012	public	fastq,sra	ena,s3,ncbi,gs	gs.US,s3.us-east-1,ncbi.public,ena				ERX2077130	China	Asia				Illumina HiSeq 2000		SZAXPI026481-101	PAIRED	other	METAGENOMIC	human gut metagenome	ILLUMINA	1513296000.0			SAMEA104142138	ERP023788	N191			ERC000015	17514.0	17851.0	human gut	human-associated habitat	faeces	China	55.676097	12.568337	human-gut	BGI
4.31469141962617	ERR2017549	WGS	195.0	5878089349.0	PRJEB21528	SAMEA104142137		BEIJING GENOME INSTITUTE	2012	public	sra,fastq	ncbi,ena,gs,s3	ncbi.public,ena,gs.US,s3.us-east-1				ERX2077131	China	Asia				Illumina HiSeq 2000		SZAXPI026483-104	PAIRED	other	METAGENOMIC	human gut metagenome	ILLUMINA	1513296000.0			SAMEA104142137	ERP023788	N193			ERC000015	17514.0	17851.0	human gut	human-associated habitat	faeces	China	55.676097	12.568337	human-gut	BGI
4.09398250560748	ERR2017550	WGS	195.0	5588806988.0	PRJEB21528	SAMEA104142136		BEIJING GENOME INSTITUTE	2012	public	fastq,sra	ena,s3,ncbi,gs	gs.US,s3.us-east-1,ncbi.public,ena				ERX2077132	China	Asia				Illumina HiSeq 2000		SZAXPI026484-105	PAIRED	other	METAGENOMIC	human gut metagenome	ILLUMINA	1513296000.0			SAMEA104142136	ERP023788	N194			ERC000015	17514.0	17851.0	human gut	human-associated habitat	faeces	China	55.676097	12.568337	human-gut	BGI
3.28393461495327	ERR2017553	WGS	196.0	4581237042.0	PRJEB21528	SAMEA104142133		BEIJING GENOME INSTITUTE	2012	public	fastq,sra	s3,gs,ncbi,ena	gs.US,ncbi.public,ena,s3.us-east-1				ERX2077135	China	Asia				Illumina HiSeq 2000		SZAXPI026487-108	PAIRED	other	METAGENOMIC	human gut metagenome	ILLUMINA	1513296000.0			SAMEA104142133	ERP023788	N198			ERC000015	17514.0	17851.0	human gut	human-associated habitat	faeces	China	55.676097	12.568337	human-gut	BGI
4.46816942056075	ERR2017555	WGS	195.0	6157574362.0	PRJEB21528	SAMEA104142131		BEIJING GENOME INSTITUTE	2012	public	fastq,sra	ena,gs,ncbi,s3	ena,ncbi.public,gs.US,s3.us-east-1				ERX2077137	China	Asia				Illumina HiSeq 2000		SZAXPI026489-113	PAIRED	other	METAGENOMIC	human gut metagenome	ILLUMINA	1513296000.0			SAMEA104142131	ERP023788	N200			ERC000015	17514.0	17851.0	human gut	human-associated habitat	faeces	China	55.676097	12.568337	human-gut	BGI
3.25200998598131	ERR2017557	WGS	196.0	4530901952.0	PRJEB21528	SAMEA104142129		BEIJING GENOME INSTITUTE	2012	public	fastq,sra	s3,ena,gs,ncbi	ncbi.public,gs.US,s3.us-east-1,ena				ERX2077139	China	Asia				Illumina HiSeq 2000		SZAXPI026491-129	PAIRED	other	METAGENOMIC	human gut metagenome	ILLUMINA	1513296000.0			SAMEA104142129	ERP023788	N202			ERC000015	17514.0	17851.0	human gut	human-associated habitat	faeces	China	55.676097	12.568337	human-gut	BGI
1.74856414953271	ERR2017559	WGS	197.0	2598281603.0	PRJEB21528	SAMEA104142127		BEIJING GENOME INSTITUTE	2012	public	fastq,sra	ena,s3,gs,ncbi	gs.US,s3.us-east-1,ncbi.public,ena				ERX2077141	China	Asia				Illumina HiSeq 2000		SZAXPI026493-136	PAIRED	other	METAGENOMIC	human gut metagenome	ILLUMINA	1513296000.0			SAMEA104142127	ERP023788	N204			ERC000015	17514.0	17851.0	human gut	human-associated habitat	faeces	China	55.676097	12.568337	human-gut	BGI
2.94729543738318	ERR2017561	WGS	194.0	3980467425.0	PRJEB21528	SAMEA104142125		BEIJING GENOME INSTITUTE	2012	public	fastq,sra	gs,ncbi,ena,s3	ena,gs.US,s3.us-east-1,ncbi.public				ERX2077143	China	Asia				Illumina HiSeq 2000		SZAXPI026545-158	PAIRED	other	METAGENOMIC	human gut metagenome	ILLUMINA	1513296000.0			SAMEA104142125	ERP023788	N207			ERC000015	17514.0	17851.0	human gut	human-associated habitat	faeces	China	55.676097	12.568337	human-gut	BGI
2.15568088598131	ERR2017563	WGS	197.0	3232709482.0	PRJEB21528	SAMEA104142123		BEIJING GENOME INSTITUTE	2012	public	fastq,sra	ena,gs,ncbi,s3	ena,ncbi.public,gs.US,s3.us-east-1				ERX2077145	China	Asia				Illumina HiSeq 2000		SZAXPI026548-27	PAIRED	other	METAGENOMIC	human gut metagenome	ILLUMINA	1513296000.0			SAMEA104142123	ERP023788	N210			ERC000015	17514.0	17851.0	human gut	human-associated habitat	faeces	China	55.676097	12.568337	human-gut	BGI
3.73622867383178	ERR2017564	WGS	194.0	5130287879.0	PRJEB21528	SAMEA104142076		BEIJING GENOME INSTITUTE	2012	public	sra,fastq	gs,ncbi,ena,s3	ena,ncbi.public,gs.US,s3.us-east-1				ERX2077146	China	Asia				Illumina HiSeq 2000		SZAXPI027668-166	PAIRED	other	METAGENOMIC	human gut metagenome	ILLUMINA	1513296000.0			SAMEA104142076	ERP023788	N213			ERC000015	17514.0	17851.0	human gut	human-associated habitat	faeces	China	55.676097	12.568337	human-gut	BGI
3.87572146448598	ERR2017565	WGS	195.0	5299864744.0	PRJEB21528	SAMEA104142122		BEIJING GENOME INSTITUTE	2012	public	fastq,sra	s3,ena,gs,ncbi	ncbi.public,gs.US,s3.us-east-1,ena				ERX2077147	China	Asia				Illumina HiSeq 2000		SZAXPI026550-33	PAIRED	other	METAGENOMIC	human gut metagenome	ILLUMINA	1513296000.0			SAMEA104142122	ERP023788	N214			ERC000015	17514.0	17851.0	human gut	human-associated habitat	faeces	China	55.676097	12.568337	human-gut	BGI
4.49712064953271	ERR2017567	WGS	195.0	6088887377.0	PRJEB21528	SAMEA104142120		BEIJING GENOME INSTITUTE	2012	public	fastq,sra	ena,s3,ncbi,gs	gs.US,s3.us-east-1,ncbi.public,ena				ERX2077149	China	Asia				Illumina HiSeq 2000		SZAXPI026554-44	PAIRED	other	METAGENOMIC	human gut metagenome	ILLUMINA	1513296000.0			SAMEA104142120	ERP023788	N218			ERC000015	17514.0	17851.0	human gut	human-associated habitat	faeces	China	55.676097	12.568337	human-gut	BGI
5.03367822616822	ERR2017569	WGS	194.0	6571280658.0	PRJEB21528	SAMEA104142119		BEIJING GENOME INSTITUTE	2012	public	fastq,sra	ena,gs,ncbi,s3	ena,gs.US,s3.us-east-1,ncbi.public				ERX2077151	China	Asia				Illumina HiSeq 2000		SZAXPI026556-51	PAIRED	other	METAGENOMIC	human gut metagenome	ILLUMINA	1513296000.0			SAMEA104142119	ERP023788	N221			ERC000015	17514.0	17851.0	human gut	human-associated habitat	faeces	China	55.676097	12.568337	human-gut	BGI
4.35245732429907	ERR2017571	WGS	193.0	5662955548.0	PRJEB21528	SAMEA104142117		BEIJING GENOME INSTITUTE	2012	public	sra,fastq	gs,ncbi,s3,ena	ena,ncbi.public,gs.US,s3.us-east-1				ERX2077153	China	Asia				Illumina HiSeq 2000		SZAXPI026558-64	PAIRED	other	METAGENOMIC	human gut metagenome	ILLUMINA	1513296000.0			SAMEA104142117	ERP023788	N223			ERC000015	17514.0	17851.0	human gut	human-associated habitat	faeces	China	55.676097	12.568337	human-gut	BGI
3.10798150186916	ERR2017572	WGS	194.0	4230174665.0	PRJEB21528	SAMEA104142116		BEIJING GENOME INSTITUTE	2012	public	fastq,sra	ena,gs,ncbi,s3	ena,ncbi.public,gs.US,s3.us-east-1				ERX2077154	China	Asia				Illumina HiSeq 2000		SZAXPI026559-66	PAIRED	other	METAGENOMIC	human gut metagenome	ILLUMINA	1513296000.0			SAMEA104142116	ERP023788	N224			ERC000015	17514.0	17851.0	human gut	human-associated habitat	faeces	China	55.676097	12.568337	human-gut	BGI
4.63623388411215	ERR2017573	WGS	193.0	5995566326.0	PRJEB21528	SAMEA104142115		BEIJING GENOME INSTITUTE	2012	public	fastq,sra	s3,gs,ncbi,ena	ncbi.public,ena,gs.US,s3.us-east-1				ERX2077155	China	Asia				Illumina HiSeq 2000		SZAXPI026560-74	PAIRED	other	METAGENOMIC	human gut metagenome	ILLUMINA	1513296000.0			SAMEA104142115	ERP023788	N225			ERC000015	17514.0	17851.0	human gut	human-associated habitat	faeces	China	55.676097	12.568337	human-gut	BGI
4.59175969065421	ERR2017577	WGS	195.0	6140165452.0	PRJEB21528	SAMEA104142111		BEIJING GENOME INSTITUTE	2012	public	sra,fastq	ncbi,s3,ena,gs	gs.US,s3.us-east-1,ncbi.public,ena				ERX2077159	China	Asia				Illumina HiSeq 2000		SZAXPI026567-87	PAIRED	other	METAGENOMIC	human gut metagenome	ILLUMINA	1513296000.0			SAMEA104142111	ERP023788	N232			ERC000015	17514.0	17851.0	human gut	human-associated habitat	faeces	China	55.676097	12.568337	human-gut	BGI
3.86613543831776	ERR2017579	WGS	195.0	5381848261.0	PRJEB21528	SAMEA104142073		BEIJING GENOME INSTITUTE	2012	public	fastq,sra	ena,gs,ncbi,s3	ena,ncbi.public,gs.US,s3.us-east-1				ERX2077161	China	Asia				Illumina HiSeq 2000		SZAXPI027671-32	PAIRED	other	METAGENOMIC	human gut metagenome	ILLUMINA	1513296000.0			SAMEA104142073	ERP023788	N234			ERC000015	17514.0	17851.0	human gut	human-associated habitat	faeces	China	55.676097	12.568337	human-gut	BGI
4.48731605420561	ERR2017581	WGS	195.0	6016016754.0	PRJEB21528	SAMEA104142110		BEIJING GENOME INSTITUTE	2012	public	fastq,sra	s3,ena,gs,ncbi	ncbi.public,gs.US,s3.us-east-1,ena				ERX2077163	China	Asia				Illumina HiSeq 2000		SZAXPI026568-88	PAIRED	other	METAGENOMIC	human gut metagenome	ILLUMINA	1513296000.0			SAMEA104142110	ERP023788	N236			ERC000015	17514.0	17851.0	human gut	human-associated habitat	faeces	China	55.676097	12.568337	human-gut	BGI
4.3648749	ERR2017584	WGS	195.0	6021222246.0	PRJEB21528	SAMEA104142102		BEIJING GENOME INSTITUTE	2012	public	fastq,sra	ena,s3,gs,ncbi	ncbi.public,ena,s3.us-east-1,gs.US				ERX2077166	China	Asia				Illumina HiSeq 2000		SZAXPI026577-100	PAIRED	other	METAGENOMIC	human gut metagenome	ILLUMINA	1513296000.0			SAMEA104142102	ERP023788	N240			ERC000015	17514.0	17851.0	human gut	human-associated habitat	faeces	China	55.676097	12.568337	human-gut	BGI
4.37981513738318	ERR2017587	WGS	195.0	5959553911.0	PRJEB21528	SAMEA104142106		BEIJING GENOME INSTITUTE	2012	public	sra,fastq	ncbi,ena,gs,s3	ncbi.public,gs.US,s3.us-east-1,ena				ERX2077169	China	Asia				Illumina HiSeq 2000		SZAXPI026572-94	PAIRED	other	METAGENOMIC	human gut metagenome	ILLUMINA	1513296000.0			SAMEA104142106	ERP023788	N244			ERC000015	17514.0	17851.0	human gut	human-associated habitat	faeces	China	55.676097	12.568337	human-gut	BGI
3.76423371588785	ERR2017588	WGS	196.0	5242592933.0	PRJEB21528	SAMEA104142100		BEIJING GENOME INSTITUTE	2012	public	fastq,sra	ncbi,s3,ena,gs	s3.us-east-1,gs.US,ncbi.public,ena				ERX2077170	China	Asia				Illumina HiSeq 2000		SZAXPI026580-104	PAIRED	other	METAGENOMIC	human gut metagenome	ILLUMINA	1513296000.0			SAMEA104142100	ERP023788	N245			ERC000015	17514.0	17851.0	human gut	human-associated habitat	faeces	China	55.676097	12.568337	human-gut	BGI
4.5846270271028	ERR2017591	WGS	195.0	6185406650.0	PRJEB21528	SAMEA104142103		BEIJING GENOME INSTITUTE	2012	public	fastq,sra	ena,gs,ncbi,s3	ncbi.public,ena,gs.US,s3.us-east-1				ERX2077173	China	Asia				Illumina HiSeq 2000		SZAXPI026575-98	PAIRED	other	METAGENOMIC	human gut metagenome	ILLUMINA	1513296000.0			SAMEA104142103	ERP023788	N249			ERC000015	17514.0	17851.0	human gut	human-associated habitat	faeces	China	55.676097	12.568337	human-gut	BGI
4.2523760635514	ERR2017594	WGS	196.0	5911886220.0	PRJEB21528	SAMEA104142097		BEIJING GENOME INSTITUTE	2012	public	fastq,sra	ena,s3,gs,ncbi	ena,ncbi.public,gs.US,s3.us-east-1				ERX2077176	China	Asia				Illumina HiSeq 2000		SZAXPI026585-109	PAIRED	other	METAGENOMIC	human gut metagenome	ILLUMINA	1513296000.0			SAMEA104142097	ERP023788	N268			ERC000015	17514.0	17851.0	human gut	human-associated habitat	faeces	China	55.676097	12.568337	human-gut	BGI
3.68176945420561	ERR2017597	WGS	196.0	5168111801.0	PRJEB21528	SAMEA104142087		BEIJING GENOME INSTITUTE	2012	public	fastq,sra	ncbi,ena,gs,s3	ncbi.public,s3.us-east-1,gs.US,ena				ERX2077179	China	Asia				Illumina HiSeq 2000		SZAXPI026669-133	PAIRED	other	METAGENOMIC	human gut metagenome	ILLUMINA	1513296000.0			SAMEA104142087	ERP023788	N288			ERC000015	17514.0	17851.0	human gut	human-associated habitat	faeces	China	55.676097	12.568337	human-gut	BGI
0.815093812149533	ERR2197816	WGS	92.0	2196184632.0	PRJEB35961	SAMEA104224051		BEIJING GENOME INSTITUTE	2013	public	fastq,sra	ena,gs,s3,ncbi	ncbi.public,ena,gs.US,s3.us-east-1				ERX2253430	Sweden	Europe				Illumina HiSeq 4000		FCHKHYKBBXX	SINGLE	other	METAGENOMIC	human gut metagenome	ILLUMINA	1513209600.0			SAMEA104224051	ERP038318	igAD001			ERC000015	17513.0	17851.0	human gut	human-associated habitat	faeces	Sweden	59.32	18.06	human-gut	BGI
0.688376807476636	ERR2197817	WGS	92.0	1868334432.0	PRJEB35961	SAMEA104224052		BEIJING GENOME INSTITUTE	2013	public	fastq,sra	ena,ncbi,s3,gs	ncbi.public,ena,gs.US,s3.us-east-1				ERX2253431	Sweden	Europe				Illumina HiSeq 4000		FCHKHYKBBXX	SINGLE	other	METAGENOMIC	human gut metagenome	ILLUMINA	1513209600.0			SAMEA104224052	ERP038318	igAD002			ERC000015	17513.0	17851.0	human gut	human-associated habitat	faeces	Sweden	59.32	18.06	human-gut	BGI
0.879297039252336	ERR2197818	WGS	92.0	2393089450.0	PRJEB35961	SAMEA104224053		BEIJING GENOME INSTITUTE	2013	public	fastq,sra	gs,ena,ncbi,s3	ena,gs.US,s3.us-east-1,ncbi.public				ERX2253432	Sweden	Europe				Illumina HiSeq 4000		FCHKHYKBBXX	SINGLE	other	METAGENOMIC	human gut metagenome	ILLUMINA	1513209600.0			SAMEA104224053	ERP038318	igAD003			ERC000015	17513.0	17851.0	human gut	human-associated habitat	faeces	Sweden	59.32	18.06	human-gut	BGI
1.0174684317757	ERR2197819	WGS	92.0	2791391615.0	PRJEB35961	SAMEA104224054		BEIJING GENOME INSTITUTE	2013	public	fastq,sra	ena,gs,ncbi,s3	ena,ncbi.public,gs.US,s3.us-east-1				ERX2253433	Sweden	Europe				Illumina HiSeq 4000		FCHKHYKBBXX	SINGLE	other	METAGENOMIC	human gut metagenome	ILLUMINA	1513209600.0			SAMEA104224054	ERP038318	igAD004			ERC000015	17513.0	17851.0	human gut	human-associated habitat	faeces	Sweden	59.32	18.06	human-gut	BGI
0.902075005607477	ERR2197820	WGS	92.0	2436487998.0	PRJEB35961	SAMEA104224055		BEIJING GENOME INSTITUTE	2013	public	fastq,sra	ena,s3,gs,ncbi	ncbi.public,s3.us-east-1,ena,gs.US				ERX2253434	Sweden	Europe				Illumina HiSeq 4000		FCHKHYKBBXX	SINGLE	other	METAGENOMIC	human gut metagenome	ILLUMINA	1513209600.0			SAMEA104224055	ERP038318	igAD005			ERC000015	17513.0	17851.0	human gut	human-associated habitat	faeces	Sweden	59.32	18.06	human-gut	BGI
0.867308439252336	ERR2197821	WGS	92.0	2352735672.0	PRJEB35961	SAMEA104224056		BEIJING GENOME INSTITUTE	2013	public	sra,fastq	ena,ncbi,gs,s3	gs.US,s3.us-east-1,ncbi.public,ena				ERX2253435	Sweden	Europe				Illumina HiSeq 4000		FCHKHYKBBXX	SINGLE	other	METAGENOMIC	human gut metagenome	ILLUMINA	1513209600.0			SAMEA104224056	ERP038318	igAD006			ERC000015	17513.0	17851.0	human gut	human-associated habitat	faeces	Sweden	59.32	18.06	human-gut	BGI
0.963862356074766	ERR2197822	WGS	92.0	2626810451.0	PRJEB35961	SAMEA104224057		BEIJING GENOME INSTITUTE	2013	public	sra,fastq	ena,gs,ncbi,s3	ena,ncbi.public,gs.US,s3.us-east-1				ERX2253436	Sweden	Europe				Illumina HiSeq 4000		FCHKHYKBBXX	SINGLE	other	METAGENOMIC	human gut metagenome	ILLUMINA	1513209600.0			SAMEA104224057	ERP038318	igAD007			ERC000015	17513.0	17851.0	human gut	human-associated habitat	faeces	Sweden	59.32	18.06	human-gut	BGI
0.785007815887851	ERR2197823	WGS	92.0	2116168254.0	PRJEB35961	SAMEA104224058		BEIJING GENOME INSTITUTE	2013	public	fastq,sra	ena,gs,ncbi,s3	ena,ncbi.public,gs.US,s3.us-east-1				ERX2253437	Sweden	Europe				Illumina HiSeq 4000		FCHKHYKBBXX	SINGLE	other	METAGENOMIC	human gut metagenome	ILLUMINA	1513209600.0			SAMEA104224058	ERP038318	igAD008			ERC000015	17513.0	17851.0	human gut	human-associated habitat	faeces	Sweden	59.32	18.06	human-gut	BGI
0.916922698130841	ERR2197824	WGS	94.0	2605252035.0	PRJEB35961	SAMEA104224059		BEIJING GENOME INSTITUTE	2013	public	fastq,sra	ena,gs,ncbi,s3	ena,ncbi.public,gs.US,s3.us-east-1				ERX2253438	Sweden	Europe				Illumina HiSeq 4000		FCHKJJVBBXX	SINGLE	other	METAGENOMIC	human gut metagenome	ILLUMINA	1513209600.0			SAMEA104224059	ERP038318	igAD009			ERC000015	17513.0	17851.0	human gut	human-associated habitat	faeces	Sweden	59.32	18.06	human-gut	BGI
1.10907906542056	ERR2197825	WGS	94.0	3174428694.0	PRJEB35961	SAMEA104224060		BEIJING GENOME INSTITUTE	2013	public	fastq,sra	ena,ncbi,gs,s3	ena,ncbi.public,gs.US,s3.us-east-1				ERX2253439	Sweden	Europe				Illumina HiSeq 4000		FCHKJJVBBXX	SINGLE	other	METAGENOMIC	human gut metagenome	ILLUMINA	1513209600.0			SAMEA104224060	ERP038318	igAD010			ERC000015	17513.0	17851.0	human gut	human-associated habitat	faeces	Sweden	59.32	18.06	human-gut	BGI
1.05576008691589	ERR2197826	WGS	90.0	2619296630.0	PRJEB35961	SAMEA104224061		BEIJING GENOME INSTITUTE	2013	public	fastq,sra	ena,ncbi,gs,s3	ncbi.public,ena,gs.US,s3.us-east-1				ERX2253440	Sweden	Europe				Illumina HiSeq 4000		FCHKJJVBBXX	SINGLE	other	METAGENOMIC	human gut metagenome	ILLUMINA	1513209600.0			SAMEA104224061	ERP038318	igAD011			ERC000015	17513.0	17851.0	human gut	human-associated habitat	faeces	Sweden	59.32	18.06	human-gut	BGI
0.927233285981308	ERR2197827	WGS	93.0	2508758808.0	PRJEB35961	SAMEA104224062		BEIJING GENOME INSTITUTE	2013	public	fastq,sra	ena,gs,s3,ncbi	ncbi.public,ena,gs.US,s3.us-east-1				ERX2253441	Sweden	Europe				Illumina HiSeq 4000		FCHKJJVBBXX	SINGLE	other	METAGENOMIC	human gut metagenome	ILLUMINA	1513209600.0			SAMEA104224062	ERP038318	igAD012			ERC000015	17513.0	17851.0	human gut	human-associated habitat	faeces	Sweden	59.32	18.06	human-gut	BGI
0.725930629906542	ERR2197828	WGS	94.0	2051910385.0	PRJEB35961	SAMEA104224063		BEIJING GENOME INSTITUTE	2013	public	fastq,sra	ena,ncbi,gs,s3	gs.US,s3.us-east-1,ncbi.public,ena				ERX2253442	Sweden	Europe				Illumina HiSeq 4000		FCHKJJVBBXX	SINGLE	other	METAGENOMIC	human gut metagenome	ILLUMINA	1513209600.0			SAMEA104224063	ERP038318	igAD013			ERC000015	17513.0	17851.0	human gut	human-associated habitat	faeces	Sweden	59.32	18.06	human-gut	BGI
0.997089582242991	ERR2197829	WGS	94.0	2829103765.0	PRJEB35961	SAMEA104224064		BEIJING GENOME INSTITUTE	2013	public	fastq,sra	gs,ena,ncbi,s3	ncbi.public,ena,gs.US,s3.us-east-1				ERX2253443	Sweden	Europe				Illumina HiSeq 4000		FCHKJJVBBXX	SINGLE	other	METAGENOMIC	human gut metagenome	ILLUMINA	1513209600.0			SAMEA104224064	ERP038318	igAD014			ERC000015	17513.0	17851.0	human gut	human-associated habitat	faeces	Sweden	59.32	18.06	human-gut	BGI
0.968856778504673	ERR2197830	WGS	93.0	2698792585.0	PRJEB35961	SAMEA104224065		BEIJING GENOME INSTITUTE	2013	public	sra,fastq	gs,ncbi,ena,s3	ena,ncbi.public,gs.US,s3.us-east-1				ERX2253444	Sweden	Europe				Illumina HiSeq 4000		FCHKJJVBBXX	SINGLE	other	METAGENOMIC	human gut metagenome	ILLUMINA	1513209600.0			SAMEA104224065	ERP038318	igAD015			ERC000015	17513.0	17851.0	human gut	human-associated habitat	faeces	Sweden	59.32	18.06	human-gut	BGI
0.840226101869159	ERR2197831	WGS	94.0	2410218001.0	PRJEB35961	SAMEA104224066		BEIJING GENOME INSTITUTE	2013	public	sra,fastq	ena,gs,ncbi,s3	ena,ncbi.public,gs.US,s3.us-east-1				ERX2253445	Sweden	Europe				Illumina HiSeq 4000		FCHKJJVBBXX	SINGLE	other	METAGENOMIC	human gut metagenome	ILLUMINA	1513209600.0			SAMEA104224066	ERP038318	igAD016			ERC000015	17513.0	17851.0	human gut	human-associated habitat	faeces	Sweden	59.32	18.06	human-gut	BGI
0.763770759813084	ERR2197832	WGS	94.0	2166445385.0	PRJEB35961	SAMEA104224067		BEIJING GENOME INSTITUTE	2013	public	fastq,sra	ncbi,s3,ena,gs	ena,ncbi.public,gs.US,s3.us-east-1				ERX2253446	Sweden	Europe				Illumina HiSeq 4000		FCHKJJVBBXX	SINGLE	other	METAGENOMIC	human gut metagenome	ILLUMINA	1513209600.0			SAMEA104224067	ERP038318	igAD017			ERC000015	17513.0	17851.0	human gut	human-associated habitat	faeces	Sweden	59.32	18.06	human-gut	BGI
0.850974228037383	ERR2197833	WGS	94.0	2417038954.0	PRJEB35961	SAMEA104224068		BEIJING GENOME INSTITUTE	2013	public	fastq,sra	ena,s3,gs,ncbi	ncbi.public,gs.US,s3.us-east-1,ena				ERX2253447	Sweden	Europe				Illumina HiSeq 4000		FCHKJJVBBXX	SINGLE	other	METAGENOMIC	human gut metagenome	ILLUMINA	1513209600.0			SAMEA104224068	ERP038318	igAD018			ERC000015	17513.0	17851.0	human gut	human-associated habitat	faeces	Sweden	59.32	18.06	human-gut	BGI
0.77561813364486	ERR2197834	WGS	94.0	2208497221.0	PRJEB35961	SAMEA104224069		BEIJING GENOME INSTITUTE	2013	public	fastq,sra	ena,s3,ncbi,gs	ncbi.public,ena,gs.US,s3.us-east-1				ERX2253448	Sweden	Europe				Illumina HiSeq 4000		FCHKJJVBBXX	SINGLE	other	METAGENOMIC	human gut metagenome	ILLUMINA	1513209600.0			SAMEA104224069	ERP038318	igAD019			ERC000015	17513.0	17851.0	human gut	human-associated habitat	faeces	Sweden	59.32	18.06	human-gut	BGI
0.921799528037383	ERR2197835	WGS	94.0	2637065859.0	PRJEB35961	SAMEA104224070		BEIJING GENOME INSTITUTE	2013	public	fastq,sra	s3,gs,ena,ncbi	ncbi.public,ena,gs.US,s3.us-east-1				ERX2253449	Sweden	Europe				Illumina HiSeq 4000		FCHKJJVBBXX	SINGLE	other	METAGENOMIC	human gut metagenome	ILLUMINA	1513209600.0			SAMEA104224070	ERP038318	igAD020			ERC000015	17513.0	17851.0	human gut	human-associated habitat	faeces	Sweden	59.32	18.06	human-gut	BGI
0.343977330841121	SRR12730841	WGS	241.0	527722262.0	PRJNA665854	SAMN16273818	Metagenome or environmental	KANAZAWA UNIVERSITY	2015-02-06	public	fastq,sra	ncbi,s3,gs	s3.us-east-1,ncbi.public,gs.US				SRX9204252	Japan	Asia	Japan: Kanazawa		Homo sapiens	Illumina MiSeq	36.55 N 136.67 E	HD46	SINGLE	other	METAGENOMIC	human gut metagenome	ILLUMINA	1601337600.0			Sample51c	SRP285652
0.138989903738318	SRR12730842	WGS	533.0	254448191.0	PRJNA665854	SAMN16273817	Metagenome or environmental	KANAZAWA UNIVERSITY	2015-01-30	public	fastq,sra	ncbi,s3,gs	s3.us-east-1,ncbi.public,gs.US				SRX9204251	Japan	Asia	Japan: Kanazawa		Homo sapiens	Illumina MiSeq	36.55 N 136.67 E	HD44	PAIRED	other	METAGENOMIC	human gut metagenome	ILLUMINA	1601337600.0			Sample96c	SRP285652
0.138605857943925	SRR12730843	WGS	565.0	243935892.0	PRJNA665854	SAMN16273816	Metagenome or environmental	KANAZAWA UNIVERSITY	2015-01-15	public	fastq,sra	gs,ncbi,s3	s3.us-east-1,ncbi.public,gs.US				SRX9204250	Japan	Asia	Japan: Kanazawa		Homo sapiens	Illumina MiSeq	36.55 N 136.67 E	HD43	PAIRED	other	METAGENOMIC	human gut metagenome	ILLUMINA	1601337600.0			Sample95c	SRP285652
0.282676287850467	SRR12730844	WGS	537.0	489084200.0	PRJNA665854	SAMN16273815	Metagenome or environmental	KANAZAWA UNIVERSITY	2014-11-20	public	fastq,sra	gs,ncbi,s3	ncbi.public,s3.us-east-1,gs.US				SRX9204249	Japan	Asia	Japan: Kanazawa		Homo sapiens	Illumina MiSeq	36.55 N 136.67 E	HD39	PAIRED	other	METAGENOMIC	human gut metagenome	ILLUMINA	1601251200.0			Sample202	SRP285652
0.353105663551402	SRR12730852	WGS	513.0	573101466.0	PRJNA665854	SAMN16273814	Metagenome or environmental	KANAZAWA UNIVERSITY	2014-10-16	public	sra,fastq	ncbi,gs,s3	ncbi.public,s3.us-east-1,gs.US				SRX9204241	Japan	Asia	Japan: Kanazawa		Homo sapiens	Illumina MiSeq	36.55 N 136.67 E	HD35	PAIRED	other	METAGENOMIC	human gut metagenome	ILLUMINA	1601251200.0			Sample201	SRP285652
0.150550241121495	SRR12730863	WGS	543.0	270208466.0	PRJNA665854	SAMN16273813	Metagenome or environmental	KANAZAWA UNIVERSITY	2014-10-10	public	fastq,sra	s3,gs,ncbi	ncbi.public,s3.us-east-1,gs.US				SRX9204230	Japan	Asia	Japan: Kanazawa		Homo sapiens	Illumina MiSeq	36.55 N 136.67 E	HD26	PAIRED	other	METAGENOMIC	human gut metagenome	ILLUMINA	1601337600.0			Sample94c	SRP285652
0.530878558878505	SRR12730874	WGS	502.0	811164771.0	PRJNA665854	SAMN16273812	Metagenome or environmental	KANAZAWA UNIVERSITY	2014-09-30	public	fastq,sra	ncbi,gs,s3	ncbi.public,s3.us-east-1,gs.US				SRX9204219	Japan	Asia	Japan: Kanazawa		Homo sapiens	Illumina MiSeq	36.55 N 136.67 E	HD21	PAIRED	other	METAGENOMIC	human gut metagenome	ILLUMINA	1601337600.0			Sample71c	SRP285652
0.228969699065421	SRR12730885	WGS	214.0	358276381.0	PRJNA665854	SAMN16273811	Metagenome or environmental	KANAZAWA UNIVERSITY	2014-08-22	public	sra,fastq	gs,ncbi,s3	ncbi.public,s3.us-east-1,gs.US				SRX9204208	Japan	Asia	Japan: Kanazawa		Homo sapiens	Illumina MiSeq	36.55 N 136.67 E	HD13	SINGLE	other	METAGENOMIC	human gut metagenome	ILLUMINA	1601337600.0			Sample58c	SRP285652
0.226827057943925	SRR12730888	WGS	256.0	343587206.0	PRJNA665854	SAMN16273826	Metagenome or environmental	KANAZAWA UNIVERSITY	2015-04-09	public	fastq,sra	gs,ncbi,s3	ncbi.public,s3.us-east-1,gs.US				SRX9204205	Japan	Asia	Japan: Kanazawa		Homo sapiens	Illumina MiSeq	36.55 N 136.67 E	HD60	SINGLE	other	METAGENOMIC	human gut metagenome	ILLUMINA	1601337600.0			Sample61c	SRP285652
0.369597346728972	SRR12730889	WGS	539.0	541255019.0	PRJNA665854	SAMN16273825	Metagenome or environmental	KANAZAWA UNIVERSITY	2015-04-13	public	fastq,sra	ncbi,gs,s3	ncbi.public,s3.us-east-1,gs.US				SRX9204204	Japan	Asia	Japan: Kanazawa		Homo sapiens	Illumina MiSeq	36.55 N 136.67 E	HD59	PAIRED	other	METAGENOMIC	human gut metagenome	ILLUMINA	1601337600.0			Sample73c	SRP285652
[truncated: 90 more rows]
[truncated: 25 more columns]

## Sheet: geneLinks
gene	geneId
aac(6')-Ian	2694
aac(6')-Ian	5737
ant(3'')-IIa	2341
ant(3'')-IIa	2344
ant(3'')-IIa	2345
ant(3'')-IIa	2346
ant(3'')-IIa	2347
aph(3'')-Ib	1683
aph(3'')-Ib	5665
aph(3'')-Ib	5666
aph(3'')-Ib	5667
aph(3'')-Ib	5668
aph(6)-Id	2878
aph(6)-Id	5629
aph(6)-Id	5630
aph(6)-Id	5631
aph(6)-Id	5632
blaOXA-132	4113
blaOXA-72	3779
sul2	1962
sul2	2779
sul2	5171
[truncated: 4,087 more rows]

## Sheet: genotypes
Run	BioSample	gene	type	core	hasLink
[truncated: 24,264 more rows]

[truncated: 3 more sheets: phenotypes, sampleInfo, SEQ2MGS_1200]
